# Supplementary material for: Quantifying inter-group variability in lactation curve shape and magnitude with the MilkBot® lactation model
Source: PeerJ. 2013 Mar 12;1:e54. doi: 10.7717/peerj.54 (PMC3628751; doi:10.7717/peerj.54)
Supplement: Supplemental Information 1 — Individual files as described in Table 1 [file peerj-01-54-s001.zip]

Archive with 53 entries (52 files):
- Additional file 1.csv
- __MACOSX/
- __MACOSX/._Additional file 1.csv
- Additional file 10.csv
- __MACOSX/._Additional file 10.csv
- Additional file 11.csv
- Additional file 12.csv
- Additional file 13.csv
- Additional file 14.csv
- Additional file 15.csv
- Additional file 16.csv
- Additional file 17.csv
- Additional file 18.csv
- Additional file 19.csv
- Additional file 2.csv
- Additional file 20.csv
- Additional file 21.csv
- Additional file 22.csv
- Additional file 23.csv
- Additional file 24.csv
- Additional file 25.csv
- Additional file 26.csv
- Additional file 27.csv
- Additional file 28.csv
- Additional file 29.csv
- Additional file 3.csv
- Additional file 30.csv
- Additional file 31.csv
- Additional file 32.csv
- Additional file 33.csv
- Additional file 34.csv
- Additional file 35.csv
- Additional file 36.csv
- Additional file 37.csv
- Additional file 38.csv
- Additional file 39.csv
- Additional file 4.csv
- Additional file 40.csv
- Additional file 41.csv
- Additional file 42.csv
- Additional file 43.csv
- Additional file 44.csv
- Additional file 45.csv
- __MACOSX/._Additional file 45.csv
- Additional file 46.csv
- Additional file 47.csv
- Additional file 48.csv
- Additional file 5.csv
- Additional file 6.csv
- Additional file 7.csv
- Additional file 8.csv
- __MACOSX/._Additional file 8.csv
- Additional file 9.csv
