# Supplementary material for: Quantifying inter-group variability in lactation curve shape and magnitude with the MilkBot® lactation model
Source: PeerJ. 2013 Mar 12;1:e54. doi: 10.7717/peerj.54 (PMC3628751; doi:10.7717/peerj.54)
Supplement: Supplemental Information 1 — Individual files as described in Table 1 [file peerj-01-54-s001.zip › Additional file 1.csv]

lactkey	Breed	CalveDate	Parity	Scale	Ramp	Offset	Decay	points	RMSE	M305	PeakDay	PeakMilk	dim1	milk1	dim2	milk2	dim3	milk3	dim4	milk4	dim5	milk5	dim6	milk6	dim7	milk7	dim8	milk8	dim9	milk9	dim10	milk10
2238462	J	2006-03-28	1	29.6	30.7	-0.5	0.0021	7	2.7	6192	63.6	24.23	37	21.8	73	26.3	106	25.4	140	21.3	177	20.9	253	11.3	304	17.7
2239224	J	2006-03-29	1	36.1	31.1	-0.5	0.0017	7	2.8	8074	71.5	30.43	36	25.9	72	30.9	105	34.5	139	27.7	176	28.1	252	19.1	303	23.2
2239210	J	2006-03-28	1	22.2	31.1	-0.5	0.0016	7	2	5043	73.5	18.85	37	15.4	73	18.2	106	20.4	140	20.9	177	17.3	253	12.3	304	13.6
2239218	J	2006-03-29	1	32.6	30.8	-0.5	0.0022	8	3.8	6718	62.4	26.5	2	25.9	36	26.3	72	22.7	105	24.1	139	20.9	176	23.2	252	16.3	303	20
2238906	J	2006-03-28	1	28.4	30.7	-0.5	0.002	7	5.5	6080	65.9	23.49	37	21.8	73	22.2	106	27.2	140	18.6	177	25.9	253	5.9	304	20
2239232	J	2006-04-03	1	26.5	30.6	-0.5	0.0019	7	2.1	5751	67.1	22.07	31	21.8	67	21.8	100	20.4	134	18.6	171	23.6	247	16.3	298	12.7
2239198	J	2006-03-22	1	33.8	30.6	-0.5	0.0018	7	4.7	7456	69	28.36	9	20.9	43	23.6	79	38.6	112	24.1	146	21.8	183	25.9	259	20.9
2238665	J	2006-04-06	1	29.5	29.9	-0.5	0.0016	9	3.7	6650	70.4	25.06	20	25.4	57	25.4	92	23.6	134	25	167	13.2	204	23.6	238	22.7	271	18.6	304	19.1
2239216	J	2006-03-19	1	18.5	31	-0.5	0.0011	7	2.4	4538	84.8	16.38	12	10.4	46	15	82	14.1	115	19.1	149	20	186	12.7	262	13.2
2238670	J	2006-04-08	1	29.1	30.4	-0.5	0.0012	9	4.2	6992	80.5	25.48	18	22.7	55	25.9	90	21.8	132	22.7	165	22.2	202	33.6	236	18.2	269	18.6	302	20
2239250	J	2006-03-06	1	24.5	31	-0.5	0.0006	7	2	6405	100.4	22.54	25	17.7	59	21.8	95	20	128	26.3	162	20	199	22.7	275	20.9
2239170	J	2006-02-25	1	28.7	30.2	-0.5	0.002	7	3.6	6100	64.6	23.69	34	27.7	68	18.6	104	23.6	137	25.4	171	15.9	208	17.7	284	17.3
2238650	J	2006-02-16	1	30.7	30.3	-0.5	0.0015	9	1.4	7060	73.7	26.29	7	20	34	26.3	69	25.9	106	25.4	141	21.8	183	23.6	216	23.6	253	20.4	287	20.9
2238658	J	2006-02-16	1	30.2	30.4	-0.5	0.0022	9	2.1	6301	63.2	24.69	7	19.1	34	24.5	69	22.2	106	28.1	141	19.1	183	20.4	216	18.6	253	15.9	287	16.3
2239184	J	2006-01-30	1	32.2	30.4	-0.5	0.0011	7	2.9	7810	81.6	28.37	24	26.8	60	28.6	94	23.6	130	25.9	163	31.3	197	23.6	234	25.9
2239179	J	2006-01-23	1	28.4	30.3	-0.5	0.0024	7	2.5	5749	60.4	22.93	31	22.7	67	23.6	101	25.4	137	20	170	13.6	204	15.9	241	15.9
2239175	H	2006-01-21	1	36.2	31.3	-0.5	0.0022	7	2.3	7517	63.7	29.49	33	25.9	69	30.9	103	28.6	139	30.4	172	25.9	206	21.8	243	17.7
2239237	J	2006-05-13	1	23.3	31.1	-0.5	0.0015	7	5.3	5301	73.8	19.8	27	11.8	60	20.9	94	25.9	131	23.6	207	7.7	258	13.6	305	18.2
2239137	J	2006-01-21	1	33	30.6	-0.5	0.0023	7	3.1	6738	61.4	26.74	33	25.9	69	24.1	103	29.5	139	25	172	23.6	206	20.9	243	12.3
2239270	J	2006-05-21	1	25.1	30.2	-0.5	0.0017	7	4.2	5615	70.1	21.21	19	17.7	52	28.1	86	14.1	123	20.9	199	17.7	250	13.2	297	18.6
2239196	J	2005-12-27	1	26.8	31.3	-0.5	0.0003	8	2.3	7417	127.2	25.69	23	20	58	23.6	94	22.7	128	25.9	164	24.1	197	30	231	23.6	268	27.7
2239287	J	2006-05-24	1	27.9	30.2	-0.5	0.0017	7	2.3	6275	70.6	23.66	16	20.4	49	27.2	83	20	120	20.4	196	20.9	247	18.6	294	17.7
2238727	J	2005-12-04	1	35.2	30.6	-0.5	0.0015	10	1.8	8093	73.9	30.15	10	23.6	40	28.1	72	30.4	103	29.5	130	29.5	163	27.2	198	26.8	227	20.4	258	26.8	289	23.2
2239181	J	2006-06-02	1	25.6	30.3	-0.5	0.0003	7	4.4	7108	124.9	24.6	7	16.8	40	28.1	74	18.2	111	21.8	187	20	238	29.1	285	26.8
2239189	J	2005-11-22	1	25.3	31.4	-0.5	0.0007	9	2.4	6589	99.9	23.21	24	16.8	58	21.8	93	21.3	129	21.8	163	25.9	199	25.9	232	24.1	266	20	303	17.7
2239239	J	2006-06-04	1	34.1	29.9	-0.5	0.0023	7	3.9	7047	61.4	27.86	5	20.9	38	32.2	72	22.7	109	28.6	185	16.3	236	20	283	21.3
2239201	J	2005-11-19	1	26.3	30.8	-0.5	0.0005	8	2.9	7053	108.7	24.62	27	21.8	61	24.1	96	21.8	132	20.4	166	25	202	29.1	235	26.3	269	20.9
2238647	J	2005-11-13	1	30.3	29.9	-0.5	0.0023	8	1.8	6228	61	24.68	35	27.2	66	25.9	102	21.8	129	23.2	164	18.6	201	19.5	236	15.9	278	16.8
2238662	J	2005-11-09	1	31.8	30	-0.5	0.0016	9	2.3	7214	71.1	27.11	7	19.5	39	30	70	27.2	106	24.5	133	22.7	168	21.3	205	23.2	240	22.2	282	23.2
2239194	J	2005-11-07	1	23.8	30.1	-0.5	0.0021	8	2.2	5000	63.2	19.57	39	23.6	73	20	108	15.9	144	15.9	178	14.1	214	15	247	15	281	14.1
2239177	J	2005-11-04	1	25.1	30.8	-0.5	0.0009	9	2.4	6278	88.2	22.49	6	11.8	42	22.7	76	21.8	111	22.7	147	18.6	181	23.6	217	23.6	250	21.3	284	15.9
2238655	J	2005-10-31	1	31.1	29.9	-0.5	0.002	9	2.1	6618	64.4	25.7	16	22.7	48	29.1	79	25.9	115	20.9	142	20.4	177	21.8	214	20.4	249	18.2	291	19.1
2239186	J	2005-10-29	1	20.6	31.2	-0.5	0.0007	9	2.2	5306	96.2	18.78	12	8.2	48	18.2	82	19.5	117	20	153	20	187	18.2	223	18.2	256	18.2	290	14.1
2238885	J	2005-10-26	1	28.1	31.4	-0.5	0.002	7	4.8	5996	66.7	23.14	36	15.4	70	25	106	29.1	139	20.4	173	25	210	17.3	286	9.5
2239114	J	2005-10-06	1	23	30.7	-0.5	0.0009	8	1.1	5803	90.5	20.69	35	18.6	71	21.8	105	20	140	17.7	176	20	210	20	246	18.6	279	19.1
2239161	J	2005-10-04	1	19.9	30.6	-0.5	0.0015	8	1.1	4551	73.3	16.99	37	17.3	73	15.9	107	18.2	142	15	178	14.1	212	14.5	248	12.7	281	14.1
2239167	J	2005-09-29	1	20.9	30.1	-0.5	0.0021	9	3	4420	63.9	17.22	8	17.7	42	20.4	78	14.5	112	11.8	147	14.1	183	12.3	217	12.7	253	15	286	13.2
2239127	J	2005-09-29	1	12.8	31	-0.5	0.0004	9	1.6	3489	116	12.13	8	10	42	8.2	78	9.5	112	12.3	147	11.8	183	13.2	217	12.3	253	11.8	286	13.2
2239116	J	2005-09-19	1	30.3	29.7	-0.5	0.0023	9	2.8	6202	60.5	24.64	18	26.3	52	23.2	88	25.9	122	21.3	157	20	193	14.5	227	15.4	263	18.6	296	16.8
2238680	J	2006-09-16	1	27.1	30.9	-0.5	0.0012	7	1	6498	80.9	23.68	41	22.2	75	23.6	108	22.2	141	23.6	172	23.6	234	19.1	270	20.4
2239168	H	2005-09-13	1	24.5	30.1	-0.5	0.0007	9	3.5	6399	97.2	22.55	24	20	58	23.2	94	20.4	128	21.8	163	17.3	199	20.9	233	26.3	269	25.9	302	15
2239076	J	2005-09-06	1	20.7	30.3	-0.5	0.0014	8	2.1	4853	76.6	17.89	31	18.2	65	19.5	101	16.8	135	14.1	170	14.1	206	15.9	240	14.1	276	17.7
2238645	J	2005-09-04	1	31.2	29.9	-0.5	0.0018	9	3.2	6853	67.6	26.16	10	26.3	40	25.9	73	24.1	105	25.4	136	18.6	172	20.9	199	23.2	234	21.8	271	21.3
2238686	J	2006-10-25	1	20.9	30.7	-0.5	0.0007	7	1.4	5447	98	19.21	36	18.2	69	19.5	102	17.3	133	17.3	195	18.2	231	18.6	272	19.5
2238637	J	2005-08-29	1	24	30.4	-0.5	0.0022	9	1.1	4987	62.7	19.6	16	18.6	46	19.1	79	18.6	111	19.1	142	17.7	178	15.9	205	16.3	240	12.7	277	11.8
2239540	J	2005-08-22	1	21.8	30.6	-0.5	0.002	9	1.8	4653	65.6	18	9	18.2	46	15.9	80	17.7	116	15.9	150	16.3	185	14.1	221	13.2	255	14.5	291	11.8
2239128	J	2005-08-22	1	23.3	31.9	-0.5	0.0003	9	4.5	6423	129	22.26	9	20	46	8.6	80	24.1	116	21.8	150	21.8	185	23.6	221	23.6	255	23.6	291	21.8
2239538	J	2005-08-18	1	25.8	30.7	-0.5	0.0008	9	1.6	6590	92.8	23.41	13	18.2	50	23.2	84	20.9	120	23.6	154	23.6	189	20.9	225	19.5	259	23.6	295	21.8
2239151	J	2005-08-14	1	26.5	30.2	-0.5	0.0014	9	2.8	6142	74.3	22.8	17	23.2	54	21.8	88	21.8	124	20.4	158	19.5	193	15.4	229	18.6	263	22.7	299	18.6
2239149	J	2005-08-10	1	22.1	31.1	-0.5	0.0003	9	3.8	6126	127.7	21.21	21	14.1	58	21.8	92	20.4	128	22.2	162	20	197	21.3	233	15	267	20	303	29.5
