# Supplementary material for: Quantifying inter-group variability in lactation curve shape and magnitude with the MilkBot® lactation model
Source: PeerJ. 2013 Mar 12;1:e54. doi: 10.7717/peerj.54 (PMC3628751; doi:10.7717/peerj.54)
Supplement: Supplemental Information 1 — Individual files as described in Table 1 [file peerj-01-54-s001.zip › Additional file 10.csv]

lactkey	Breed	CalveDate	Parity	Scale	Ramp	Offset	Decay	points	RMSE	M305	PeakDay	PeakMilk	dim1	milk1	dim2	milk2	dim3	milk3	dim4	milk4	dim5	milk5	dim6	milk6	dim7	milk7	dim8	milk8	dim9	milk9	dim10	milk10
2514704	H	2005-05-19	2	50.2	19.1	-0.8	0.0027	10	4.7	9913	43.3	42.34	8	44.9	36	46.3	64	39	99	35.9	127	36.8	162	37.2	188	24.5	217	30.9	246	25.9	275	23.6
2514741	H	2005-05-22	2	50.2	19.1	-0.8	0.0022	10	9.1	10702	47.4	43.41	5	39	33	46.8	61	35.9	96	35.9	124	40	159	26.3	185	14.5	214	41.3	243	35	272	37.7
2514787	H	2005-05-18	5	53.5	8.7	0	0.0033	10	3.9	10055	25.2	47.84	9	43.6	37	46.3	65	46.3	100	44.9	128	35.9	163	37.2	189	27.2	218	27.2	247	18.2	276	15.9
2514527	H	2005-05-26	3	59.7	13.5	0	0.0015	10	5	14120	43.2	54.73	29	56.3	57	48.6	92	51.3	120	48.1	155	49.9	181	39.5	210	50.8	239	40.9	268	46.8	302	30
2514339	H	2005-05-18	4	52.7	12.1	0	0.0026	10	3	10758	33.8	46.78	9	39	37	50.4	65	40.4	100	37.2	128	41.8	163	35.4	189	27.7	218	33.1	247	28.1	276	25.9
2514744	H	2005-05-31	2	54.7	24.7	-0.8	0.0027	10	3.7	10754	50.8	44.74	24	40.4	52	39	87	47.7	115	42.2	150	40	176	38.6	205	30.4	234	25	263	27.7	297	20.4
2514735	H	2005-04-28	2	41.8	19.1	-0.8	0.0035	9	11.9	7443	38.9	34.15	29	45.4	57	30.9	85	26.3	120	33.6	148	24.1	183	21.8	209	24.1	238	49.9	267	9.1
2514759	H	2005-05-31	2	40.5	20.9	-0.8	0.0025	10	3.8	8205	47.2	34.16	24	37.2	52	32.7	87	33.6	115	21.3	150	25.4	176	27.2	205	26.3	234	26.8	263	21.8	297	17.3
2514426	H	2005-04-25	4	60.7	25.1	0	0.0043	8	3.7	9656	41.3	45.99	32	42.7	60	48.6	88	44.9	123	38.6	151	24.5	186	29.1	212	24.5	241	18.6
2514732	H	2005-06-01	2	50	20.3	-0.8	0.0045	10	7.5	7883	35.7	39.14	23	48.6	51	47.7	86	33.1	114	30.4	149	22.7	175	20.4	204	15.9	233	12.7	262	3.2	296	0.9
2514358	H	2005-04-07	7	57.3	10.7	0	0.0023	10	5.1	12155	32.2	51.81	22	53.6	50	52.7	78	44.5	106	31.3	141	44.9	169	41.3	204	35.9	230	30.9	259	35.9	288	32.7
2514365	H	2005-06-02	6	53.5	42.3	0	0.0025	10	7.1	10420	70.6	40.69	22	25	50	36.3	85	39.5	113	41.3	148	52.7	174	36.3	203	29.5	232	25.9	261	20.9	295	20
2514719	H	2005-04-02	2	50.2	19.1	-0.8	0.0026	10	3.9	10052	44	42.52	27	47.7	55	46.8	83	33.1	111	36.3	146	35.9	174	35.9	209	32.7	235	25.4	264	25.9	293	24.5
2514847	H	2005-06-06	5	62.5	20.4	0	0.002	10	5.1	13672	52.1	54.22	18	51.8	46	47.7	81	56.3	109	47.7	144	44	170	44.9	199	48.1	228	41.3	257	44.5	291	25.9
2514212	H	2005-03-26	3	49.7	9.3	0	0.0009	10	7.4	13079	38.5	47.74	34	52.7	62	50.4	90	28.1	118	33.6	153	41.3	181	42.7	216	45.9	242	42.7	271	44.9	300	39.5
2514183	H	2005-06-08	2	52.5	22.1	-0.8	0.0017	10	2.7	11877	57	45.83	16	43.1	44	40.9	79	43.6	107	44	142	43.1	168	38.1	197	38.1	226	36.3	255	36.3	289	27.7
2514198	H	2005-03-26	3	85.5	36.3	0	0.0046	10	4.3	12635	45.3	59.39	34	56.7	62	59	90	56.3	118	43.6	153	45.4	181	40.4	216	35.9	242	29.5	271	23.2	300	11.3
2514318	H	2005-06-12	2	50.2	19.1	-0.8	0.0022	10	5.9	10702	47.4	43.41	12	48.6	40	44	75	33.1	103	40.4	138	45.9	164	34	193	38.6	222	30.4	251	30.9	285	24.1
2514570	H	2005-03-18	3	53.5	8.7	0	0.0019	10	2.8	12107	29.8	49.68	7	44.5	42	47.2	70	45.4	98	39.5	126	40.4	161	38.6	189	41.3	224	34	250	36.3	279	33.6
2514443	H	2005-06-14	3	53.5	42.3	0	0.0019	10	4.8	11290	80.5	42.43	10	30	38	34	73	40.4	101	34.5	136	42.7	162	42.2	191	46.8	220	31.8	249	36.3	283	29.1
2514172	H	2005-03-05	8	57	19.8	0	0.0046	9	6	8837	35.5	44.42	20	40.9	55	49.5	83	35.4	111	36.3	139	27.7	174	34	202	25.4	237	9.5	263	7.7
2514418	H	2005-06-15	3	53.9	38.2	0	0.0043	10	8.9	8246	48.2	37.59	9	33.1	37	25.9	72	33.6	100	46.8	135	48.6	161	24.1	190	17.7	219	14.5	248	12.7	282	13.2
2514332	H	2005-02-28	7	53.5	10.5	0	0.0046	10	11.4	8451	24.9	45.43	25	49.9	60	44.9	88	36.8	116	63.6	144	21.8	179	33.1	207	12.7	242	17.3	268	13.2	297	8.2
2514250	H	2005-06-16	6	62.5	42.3	0	0.0021	10	6.4	12921	77.5	49.06	8	39	36	35.9	71	56.3	99	53.1	134	41.3	160	43.1	189	31.3	218	43.1	247	46.3	281	35.4
2514695	H	2005-02-21	2	60.7	24.4	-0.8	0.0026	10	3.2	12078	51.2	49.94	32	44.5	67	50.4	95	51.3	123	44.9	151	37.7	186	41.3	214	33.6	249	35.4	275	25	304	26.8
2514321	H	2005-06-18	2	41.8	23.5	-0.8	0.0019	10	3	9186	56.9	35.88	6	28.1	34	31.8	69	35.9	97	30.9	132	33.6	158	33.6	187	34	216	24.5	245	28.6	279	20.4
2514246	H	2005-02-09	6	56.4	13.7	0	0.0044	10	4.6	9102	29.8	46.67	9	40	44	42.7	79	44	107	33.6	135	33.1	163	31.3	198	29.1	226	21.3	261	10	287	7.3
2514382	H	2005-06-19	4	44.6	9.1	0	0.0029	10	4.3	8852	27.1	40.2	5	32.7	33	36.3	68	44.9	96	36.3	131	35	157	21.3	186	21.3	215	24.5	244	21.8	278	20.4
2514648	H	2005-02-03	2	51.6	25.6	-0.7	0.0034	9	6.1	9225	46.4	40.6	15	27.2	50	39	85	48.1	113	37.2	141	34.5	169	33.1	204	26.8	232	22.2	267	9.5
2514301	H	2005-06-25	3	65.6	36.5	0	0.0032	9	4.7	11624	56.7	48.84	27	39.5	62	55.4	90	42.2	125	49.9	151	38.6	180	40.9	209	33.1	238	27.7	272	22.7
2514524	B	2005-01-30	3	70	19.6	-0	0.0025	10	3.1	14322	46.7	59.5	19	55.4	54	56.3	89	57.2	117	52.7	145	51.8	173	45.9	208	45.4	236	40.9	271	36.3	297	25.9
2514178	H	2005-06-25	8	53.9	27	0	0.0036	9	4	9250	46.6	41.41	27	37.2	62	45.4	90	33.6	125	41.3	151	31.3	180	25	209	20.9	238	20.4	272	22.7
2514274	H	2005-01-14	3	70.7	24.1	0	0.0046	9	6.9	10867	39.1	53.32	7	45.4	35	52.2	70	46.3	105	47.2	133	49.5	161	32.2	189	27.7	224	27.7	252	6.4
2514626	W	2005-06-27	3	50.8	29.1	-0	0.004	10	2.9	8233	45.5	37.82	25	35	60	38.1	88	33.1	123	34	149	32.7	178	23.6	207	22.2	236	21.3	270	15	305	9.1
2514558	H	2005-01-13	2	66.2	25.6	-0.7	0.0021	10	4.4	14076	57.6	55.62	8	31.8	36	53.1	71	63.6	106	54.5	134	50.4	162	46.3	190	44.9	225	42.2	253	35.9	288	33.6
2514240	H	2005-06-28	5	78.9	31	0	0.0046	10	6.6	11813	42.9	56.6	24	44.9	59	67.6	87	56.3	122	40	148	35.4	177	28.6	206	38.1	235	26.3	269	25.4	304	13.6
2514457	H	2005-01-07	3	51.9	24.2	0	0.0038	10	5.3	8835	43.4	40.45	14	30.9	42	47.2	77	32.7	112	34	140	27.7	168	34.5	196	26.8	231	27.7	259	15.9	294	8.6
2514310	H	2005-06-30	3	66.7	32.4	0	0.0043	10	2.9	10335	45.5	48.06	22	41.3	57	49.5	85	46.8	120	44.9	146	34.5	175	30.4	204	29.1	233	24.1	267	17.7	302	14.5
2514568	H	2005-07-01	3	61.8	33	0	0.0015	10	10.3	14207	78.9	52.56	21	44.5	56	54.5	84	47.7	119	22.2	145	43.1	174	55.4	203	45.9	232	52.2	266	38.6	301	37.2
2514219	H	2005-07-02	7	43.3	19.7	0	0.002	10	4.1	9456	51	37.61	20	35.9	55	37.7	83	25.9	118	38.6	144	36.3	173	32.2	202	30.9	231	23.6	265	25.4	300	24.1
2514756	H	2005-07-02	2	45.9	25.9	-0.8	0.0021	10	3.5	9700	57.6	38.42	20	28.6	55	43.1	83	37.2	118	41.3	144	32.2	173	26.8	202	30	231	30.4	265	26.8	300	25.9
2514462	H	2005-07-04	4	37.8	8.7	0	0.0025	9	3.6	7922	27.7	34.53	18	37.2	53	26.8	81	30.9	116	26.8	142	21.3	171	29.5	200	20.4	229	23.6	263	18.6
2514633	H	2005-07-09	3	57.8	36	0	0.0026	10	3.9	11165	63.3	44.77	13	35.9	48	40.9	76	45.9	111	43.1	137	40.9	166	39	195	34.5	224	36.8	258	31.8	293	16.3
2514192	H	2005-07-11	2	34.6	23.6	-0.8	0.0042	9	5.3	5592	39.7	26.68	11	12.3	46	33.6	74	32.7	109	22.7	135	16.3	164	15	193	13.2	222	12.7	256	10.9
2514404	H	2005-07-13	3	56.8	23.9	0	0.0027	10	3.5	11140	50.4	46.56	9	36.3	44	44.5	72	50.4	107	35	133	44	162	38.1	191	34.5	220	32.7	254	24.5	289	25
2514169	H	2005-07-14	2	46.5	25.7	-0.7	0.0031	10	7.2	8587	48.3	36.99	8	18.2	43	31.8	71	43.6	106	44.5	132	38.1	161	30.4	190	25	219	22.2	253	15	288	9.5
2514372	H	2005-07-15	3	47.7	17.7	0	0.0045	9	5.8	7530	34	37.93	7	30.4	42	36.8	70	41.3	105	27.7	131	30.9	160	26.3	189	25	218	16.8	252	1.4
2514783	H	2005-07-17	2	39.5	23.5	-0.8	0.0038	10	3.1	6723	41.8	30.98	5	21.3	40	29.1	68	30	103	33.1	129	28.1	158	19.1	187	19.1	216	13.2	250	15.4	285	12.3
2514753	H	2005-07-23	2	39.8	21.3	-0.8	0.0044	8	2.6	6304	36.8	30.97	34	32.2	62	33.6	97	28.6	123	22.7	152	20	181	15.9	210	11.3	244	11.3
2514738	H	2005-07-29	2	41.2	22.5	-0.8	0.002	9	2.4	8901	53.9	35.26	28	35	56	34.5	91	31.8	117	29.5	146	35.4	175	28.1	204	25.9	238	28.1	273	21.8
