# Supplementary material for: Quantifying inter-group variability in lactation curve shape and magnitude with the MilkBot® lactation model
Source: PeerJ. 2013 Mar 12;1:e54. doi: 10.7717/peerj.54 (PMC3628751; doi:10.7717/peerj.54)
Supplement: Supplemental Information 1 — Individual files as described in Table 1 [file peerj-01-54-s001.zip › Additional file 11.csv]

lactkey	Breed	CalveDate	Parity	Scale	Ramp	Offset	Decay	points	RMSE	M305	PeakDay	PeakMilk	dim1	milk1	dim2	milk2	dim3	milk3	dim4	milk4	dim5	milk5	dim6	milk6	dim7	milk7	dim8	milk8	dim9	milk9	dim10	milk10
2948262	H	2006-10-23	1	37.7	32.4	-0.5	0.0014	9	2.5	8780	79	32.34	24	30	51	26.8	86	32.2	114	31.3	142	35.4	179	30.4	212	27.7	239	28.1	267	23.6
2948283	H	2006-10-24	1	38.5	34.1	-0.5	0.001	10	7.1	9483	92.3	34	23	35.9	50	14.1	85	40.4	113	35	141	36.3	178	35	211	33.1	238	31.3	266	29.5	303	22.2
2948212	H	2006-10-23	1	44	36.6	-0.5	0.0005	10	4.3	11605	120.3	40.61	24	24.1	51	30.9	86	42.7	114	37.7	142	45.9	179	42.7	212	41.8	239	37.2	267	38.6	304	34.5
2948296	H	2006-10-25	1	38.9	28.6	-0.5	0.002	9	2.2	8327	62.9	32.41	22	31.8	49	30	84	35.4	112	27.2	140	28.1	177	25.9	210	25.9	237	25.4	265	22.2
2948127	H	2006-10-22	1	51.8	33	-0.5	0.0018	9	3.2	11279	71.3	42.86	25	37.2	52	40	87	41.8	115	40.9	143	47.7	180	39	213	34.5	240	31.3	268	28.1
2947248	J	2006-10-26	1	36	30.5	-0.5	0.0024	9	2.8	7207	59.7	28.91	21	26.3	48	28.1	83	29.5	111	26.8	139	29.5	176	22.2	209	20.9	236	20	264	11.8
2947314	J	2006-10-22	1	35.5	30.2	-0.5	0.002	10	2.6	7630	65.5	29.47	25	28.6	52	28.1	87	33.6	115	24.5	143	25.9	180	24.1	213	22.2	240	24.1	268	17.3	305	22.7
2948232	H	2006-10-27	1	49.6	33.8	-0.5	0.0014	10	3	11428	79.8	42.18	20	35	47	36.8	82	41.3	110	42.7	138	44.9	175	39	208	37.2	235	38.1	263	35	300	25.9
2947205	J	2006-10-18	1	42.2	31	-0.5	0.0008	9	3	10715	92.7	38.1	29	35.4	56	31.8	91	40.4	119	35.9	147	40.9	184	36.3	217	35.9	244	37.7	272	29.5
2948236	H	2006-10-29	1	44	24.8	-0.5	0.0011	10	2.2	10826	71.9	39.53	18	38.1	45	40.4	80	40.4	108	39.5	136	34.5	173	37.2	206	34.5	233	34.5	261	32.7	298	29.1
2947323	J	2006-10-14	1	28.8	31.1	-0.5	0.0008	8	1.3	7363	94.3	26.12	33	23.6	60	22.7	95	26.3	123	25.9	151	27.7	188	25.4	221	25	248	23.2
2948200	H	2006-10-29	1	48.6	32.7	-0.5	0.0015	10	3	11075	76.4	41.2	18	36.8	45	33.6	80	42.7	108	39.5	136	44.5	173	39	206	32.7	233	34.5	261	32.2	298	29.5
2948256	H	2006-10-13	1	31.2	30.8	-0.5	0.0008	8	1.5	7911	91.4	28.17	34	27.7	61	25	96	28.1	124	26.3	152	29.1	189	26.3	222	26.8	249	25.4
2948294	H	2006-10-31	1	55.7	33.7	-0.5	0.0019	9	5.1	12030	71.1	45.84	16	29.5	43	44.9	78	50.8	106	42.2	134	51.3	171	40.4	204	40	231	35.9	259	26.3
2948222	H	2006-10-10	1	39.8	25.3	-0.5	0.0003	9	8.7	11134	109.6	38.4	37	45.9	64	42.7	99	20.9	127	24.5	155	39	192	39	225	39	252	41.8	280	40.4
2948175	H	2006-10-31	1	30	31.4	-0.5	0.0008	9	2.7	7630	93.9	27.11	16	19.5	43	25	78	29.1	106	25.4	134	25.4	171	25	204	32.2	231	23.6	259	21.8
2947318	J	2006-10-10	1	34.1	30.7	-0.5	0.0015	9	1.1	7813	73.6	29.15	37	27.2	64	29.1	99	30	127	27.2	155	27.7	192	25	225	25	252	24.5	280	20
2948205	H	2006-10-31	1	50	30	-0.5	0.0013	10	2.3	11857	77.2	43.57	16	35	43	40.9	78	48.6	106	38.1	134	43.6	171	40.4	204	37.7	231	37.7	259	35.9	296	33.6
2948246	H	2006-10-08	1	34.6	30	-0.5	0.0007	10	4.6	8919	93.3	31.6	6	14.5	39	32.2	66	32.7	101	35.9	129	21.3	157	36.3	194	32.2	227	26.3	254	30	282	27.7
2948288	H	2006-11-01	1	45.1	31.2	-0.5	0.0018	9	5.3	9925	69.8	37.71	15	34	42	33.1	77	37.2	105	29.1	133	47.7	170	31.8	203	30	230	31.8	258	25
2948214	H	2006-10-08	1	40.9	30.9	-0.5	0.0017	9	1	9154	71.2	34.51	6	24.5	39	31.8	66	35	101	35	129	33.6	157	32.7	194	27.7	227	27.7	254	26.3
2948292	H	2006-11-04	1	38.3	36.7	-0.5	0.0011	9	5.2	9203	92.7	33.16	12	17.3	39	28.1	74	33.1	102	20.9	130	34.5	167	33.6	200	32.7	227	33.6	255	31.3
2947315	J	2006-10-06	1	30	30.5	-0.5	0.0019	9	1.6	6467	66.2	24.92	8	20.4	41	23.2	68	25.9	103	25.9	131	20.4	159	20.9	196	20	229	21.3	256	16.8
2948234	H	2006-11-05	1	50	30.9	-0.5	0.0019	9	4.5	10798	67.1	41.5	11	29.1	38	39.5	73	46.8	101	37.2	129	39.5	166	35.4	199	40.9	226	35	254	21.8
2948266	H	2006-10-05	1	40.6	25.3	-0.5	0.0013	10	2.4	9733	69.5	35.97	9	25.9	42	37.7	69	35.4	104	41.3	132	31.8	160	33.6	197	30.4	230	30.4	257	31.3	285	26.8
2948248	H	2006-11-06	1	44	29.9	-0.5	0.0012	9	3.1	10515	78.3	38.49	10	30.9	37	36.8	72	36.3	100	33.6	128	41.8	165	36.3	198	29.5	225	35.4	253	33.6
2947306	X	2006-10-02	1	32.1	30.2	-0.5	0.0021	9	4.9	6784	63.8	26.46	12	31.8	45	19.1	72	22.7	107	25.9	135	29.1	163	19.1	200	20.4	233	20.9	260	19.1
2948218	H	2006-11-06	1	43.2	25.1	-0.5	0.0026	9	4	8641	52.7	35.51	10	32.2	37	35.4	72	39	100	30.4	128	34.5	165	30	198	30.9	225	16.3	253	20.9
2947304	J	2006-10-01	1	35.9	30.3	-0.5	0.0013	9	2.6	8522	78	31.27	13	28.6	46	27.7	73	32.7	108	30.4	136	25.4	164	28.6	201	27.2	234	30	261	25.9
2947320	J	2006-11-06	1	35.5	30.7	-0.5	0.0011	10	3.3	8644	83	31.31	10	23.6	37	29.5	72	26.8	100	37.2	128	30.9	165	24.5	198	27.7	225	31.8	253	24.1	290	27.2
2947279	J	2006-09-28	1	39.4	31.2	-0.5	0.0007	10	2	10126	96	35.84	16	25.4	49	34.5	76	35	111	36.3	139	33.6	167	38.6	204	34.5	237	35.4	264	31.8	292	28.6
2948239	H	2006-11-07	1	44.5	33.2	-0.5	0.0017	10	3.8	9829	73.1	37.08	9	28.1	36	32.2	71	34	99	35.9	127	44	164	33.1	197	30.9	224	32.7	252	30.4	289	20.4
2948216	H	2006-09-24	1	52.6	25.3	-0.5	0.0026	9	5.2	10498	52.7	43.18	20	47.7	53	49.5	80	34.5	115	33.1	143	31.8	171	33.6	208	33.6	241	30.9	268	27.7
2948290	H	2006-11-07	1	48.4	30.9	-0.5	0.0019	10	3.1	10544	68.2	40.32	9	28.1	36	41.3	71	36.8	99	36.8	127	43.1	164	37.7	197	35.9	224	33.6	252	25.9	289	26.3
2947310	J	2006-09-22	1	32.6	29.3	-0.5	0.002	9	4.4	6963	63.8	27.05	22	35	55	22.7	82	24.1	117	20.9	145	23.2	173	22.7	210	23.2	243	20.4	270	20.9
2948207	H	2006-11-07	1	27.2	32.3	-0.5	0.0009	9	3.4	6831	92.6	24.37	9	15.9	36	18.2	71	24.5	99	26.3	127	29.1	164	26.3	197	15.9	224	21.3	252	23.2
2948286	H	2006-09-21	1	38.3	30.8	-0.5	0.001	10	1.7	9536	87.5	34.2	23	27.7	56	35	83	32.7	118	35.9	146	35.4	174	29.1	211	30.9	244	31.8	271	28.1	299	29.1
2948280	H	2006-11-09	1	44.4	30.7	-0.5	0.0003	9	4.4	12329	127.8	42.66	7	25.9	34	38.1	69	45.4	97	31.3	125	47.7	162	44	195	43.1	222	42.2	250	41.3
2948110	H	2006-09-16	1	49.8	33.3	-0.5	0.0013	10	3.3	11803	83.6	43.05	28	31.8	61	45.4	88	45.9	123	40.4	151	42.2	179	44.9	216	38.6	249	37.7	276	31.8	304	31.3
2948220	H	2006-11-12	1	48.7	27.3	-0.5	0.0022	9	3	10161	58.8	40.31	31	39	66	45.4	94	34.5	122	38.6	159	32.7	192	27.2	219	30.9	247	28.1	284	28.1
2948241	H	2006-09-14	1	44.7	31.5	-0.5	0.0013	8	3	10633	80.6	38.88	30	34	63	38.6	90	38.6	125	39	153	33.6	181	41.8	218	35	251	28.1
2947308	J	2006-11-13	1	29.5	30.3	-0.5	0.0018	8	1.3	6481	68.1	24.73	30	23.6	65	26.8	93	24.5	121	22.2	158	21.3	191	18.6	218	20.4	246	20
2948196	H	2006-09-12	1	49.4	27.8	-0.5	0.0014	9	5.7	11536	71.1	42.92	32	41.3	65	45.9	92	42.2	127	39.5	155	26.3	183	47.2	220	39.5	253	32.2	280	34
2948276	H	2006-11-16	1	42.9	31.4	-0.5	0.0014	9	3	9993	77.4	36.88	27	29.5	62	40.9	90	32.7	118	39	155	34	188	34	215	33.6	243	31.3	280	24.5
2948198	H	2006-09-11	1	31.2	30.1	-0.5	0.0013	8	3.3	7410	77.9	27.17	33	25.4	66	29.1	93	26.3	128	27.7	156	17.3	184	26.8	221	25.9	254	23.6
2948260	H	2006-11-16	1	38.3	29.7	-0.5	0.0004	9	2	10329	107.7	36	27	31.3	62	35.4	90	36.8	118	33.1	155	36.8	188	31.3	215	37.2	243	35.9	280	33.6
2947275	J	2006-09-11	1	28.9	30.2	-0.5	0.0022	9	2.5	6037	62.8	23.7	33	23.2	66	25.9	93	23.6	128	21.8	156	15.9	184	17.7	221	22.7	254	14.5	281	15
2948243	H	2006-11-18	1	22.1	33.2	-0.5	-0.0002	8	3.9	6517	0	11.21	25	7.7	60	23.2	88	22.7	116	25	153	25	186	25	213	21.8	241	20
2948168	H	2006-09-08	1	49.7	24.8	-0.5	0.0018	10	7	11055	60.5	42.67	5	28.1	36	58.1	69	30.4	96	36.3	131	37.2	159	35.4	187	40.4	224	34.5	257	31.3	284	31.3
2948230	H	2006-11-25	1	51.4	32.7	-0.5	0.0016	10	2.1	11634	75.5	43.41	18	34.5	53	40	81	44	109	45.9	146	42.2	179	38.6	206	38.6	234	36.8	271	29.5	300	31.3
