# Supplementary material for: Quantifying inter-group variability in lactation curve shape and magnitude with the MilkBot® lactation model
Source: PeerJ. 2013 Mar 12;1:e54. doi: 10.7717/peerj.54 (PMC3628751; doi:10.7717/peerj.54)
Supplement: Supplemental Information 1 — Individual files as described in Table 1 [file peerj-01-54-s001.zip › Additional file 12.csv]

lactkey	Breed	CalveDate	Parity	Scale	Ramp	Offset	Decay	points	RMSE	M305	PeakDay	PeakMilk	dim1	milk1	dim2	milk2	dim3	milk3	dim4	milk4	dim5	milk5	dim6	milk6	dim7	milk7	dim8	milk8	dim9	milk9	dim10	milk10
2947873	H	2006-11-15	2	64.7	24	-0.8	0.002	9	3.5	13982	56.3	55.09	28	52.7	63	49	91	52.2	119	57.2	156	49.5	189	44	216	44.9	244	36.3	281	34
2946867	J	2006-11-16	4	41.4	18.5	0	0.0019	9	5.8	9222	50.1	36.4	27	42.2	62	22.2	90	36.8	118	31.3	155	36.8	188	28.6	215	30	243	25.9	280	23.2
2947954	H	2006-11-14	2	55.1	22.7	-0.8	0.0023	9	1.8	11414	51.4	46.38	29	44	64	48.6	92	41.8	120	40.9	157	40	190	35.4	217	33.1	245	33.6	282	25.9
2946663	H	2006-11-17	5	77.3	20.6	0	0.0025	8	2.9	15785	48.1	65.33	26	62.2	61	67.2	89	57.2	117	56.3	154	57.7	187	49.9	214	47.2	242	39
2947596	H	2006-11-10	3	65.2	31.2	0	0.0033	9	5.6	11666	52.7	49.88	6	28.6	33	44	68	60.4	96	48.6	124	46.3	161	39.5	194	34.5	221	27.7	249	24.1
2948537	H	2006-11-19	9	64.8	34.9	0	0.0039	9	3.1	10602	50.3	47.03	24	43.1	59	45.4	87	44	115	44	152	37.2	185	36.3	212	30.4	240	21.3	277	17.3
2947071	J	2006-11-10	2	51.3	22.2	-0.8	0.0019	9	2.7	11295	54.9	44.28	6	32.2	33	46.3	68	45.4	96	41.3	124	34.5	161	35.4	194	36.8	221	34.5	249	34.5
2947022	J	2006-11-20	3	49.2	34.7	0	0.0022	9	3.9	10176	68.4	39.51	23	32.7	58	35	86	39.5	114	43.1	151	36.3	184	38.6	211	33.1	239	25	276	21.8
2947599	H	2006-11-07	3	62.5	35.3	0	0.002	9	3.2	13295	72.1	50.79	9	39	36	47.2	71	49	99	46.3	127	54.5	164	44	197	46.8	224	39.5	252	35
2946720	H	2006-11-20	5	67.4	39.3	0	0.0034	10	6.5	11561	56.5	48.94	23	34.5	58	54.5	86	44	114	58.6	151	39	184	36.3	211	28.1	239	31.3	276	26.3	305	16.8
2948005	H	2006-11-05	2	49.7	23.5	-0.8	0.0019	10	4.1	10970	57.3	42.75	11	30.9	38	42.2	73	47.7	101	31.8	129	45.4	166	35.4	199	35	226	33.1	254	31.3	291	26.3
2947717	H	2006-11-21	3	62.5	33.4	0	0.0021	9	5.5	13076	67.9	50.67	22	44.9	57	54.5	85	36.8	113	54	150	45.9	183	48.1	210	40.4	238	35.4	275	33.6
2947084	J	2006-11-02	2	38	23.1	-0.8	0.0016	10	2.3	8741	60.2	33.29	14	26.3	41	30.4	76	32.2	104	34	132	35.9	169	25.9	202	25.9	229	27.7	257	23.6	294	24.5
2947174	J	2006-11-22	2	44.4	23	-0.8	0.0018	9	3.4	9908	57.2	38.44	21	35	56	35	84	35.9	112	40.4	149	37.2	182	30.9	209	35.4	237	23.2	274	26.3
2947930	H	2006-11-01	2	51.9	19.3	-0.8	0.0042	10	6.5	8493	35.9	41.36	15	42.2	42	41.8	77	40.9	105	37.7	133	45.9	170	21.8	203	20.4	230	16.8	258	10.9	295	9.1
2946935	J	2006-11-23	3	41.1	18.9	0	0.0018	9	5.1	9293	51.9	36.29	20	39	55	28.1	83	27.7	111	41.3	148	30	181	30.9	208	31.8	236	27.2	273	24.1
2947522	H	2006-11-01	4	73.9	23.3	0	0.003	10	3.2	13883	47.3	59.83	15	51.8	42	60.4	77	58.6	105	50.4	133	46.8	170	48.6	203	45.9	230	37.7	258	32.7	295	25
2946876	J	2006-11-23	4	48.9	28.7	0	0.0022	10	2.8	10218	61.4	40.28	20	32.7	55	43.6	83	36.8	111	40.4	148	33.1	181	32.7	208	35.9	236	30.9	273	26.8	302	21.3
2947670	H	2006-11-01	3	67.1	15.8	0	0.0029	10	10.1	13062	38.6	57.37	15	51.8	42	57.2	77	55.8	105	44.9	133	76.7	170	44	203	40.9	230	35	258	28.6	295	26.3
2947903	H	2006-11-24	2	64.4	23.9	-0.8	0.002	9	3.4	13871	56.1	54.74	19	46.3	54	57.7	82	46.8	110	53.6	147	51.3	180	47.2	207	43.6	235	39.5	272	32.7
2947703	H	2006-10-31	3	58	32.4	0	0.0028	10	6.3	11008	58.2	45.18	16	42.2	43	41.3	78	41.8	106	34	134	55.8	171	32.7	204	33.6	231	30.9	259	26.3	296	21.8
2946988	J	2006-11-25	3	37.6	16.1	0	0.003	10	5.2	7244	38.6	32.02	18	33.1	53	31.8	81	27.7	109	31.3	146	10.9	179	27.7	206	24.5	234	20.4	271	15.4	300	15
2947001	J	2006-10-31	4	44.1	35.9	0	0.0016	10	6.2	9874	79.9	36.71	16	20	43	28.6	78	35.9	106	51.8	134	36.8	171	30.9	204	30.4	231	30	259	28.1	296	26.8
2947889	H	2006-11-25	2	77.5	25.5	-0.8	0.0035	10	6.5	13706	45.6	60.87	18	55.8	53	54.9	81	54.5	109	53.6	146	55.8	179	47.7	206	41.3	234	40.4	271	25.4	300	13.6
2946704	H	2006-10-31	5	48.1	37.9	0	0.0023	10	5.1	9630	68.9	37.61	16	24.5	43	35.9	78	39.5	106	36.3	134	38.6	171	33.1	204	35.4	231	31.3	259	26.8	296	11.8
2946880	J	2006-11-25	3	37.6	31.8	0	0.0029	10	2.9	7071	56.8	29.26	18	26.3	53	23.2	81	29.5	109	30.4	146	29.1	179	22.2	206	19.5	234	19.5	271	13.6	300	16.3
2947940	H	2006-10-28	2	70.8	19.1	-0.8	0.0022	10	3.9	15112	47.5	61.29	19	59.5	46	65.4	81	55.8	109	47.2	137	49.5	174	45.4	207	47.2	234	44	262	44	299	37.2
2947016	J	2006-11-26	3	36.8	34.6	0	0.0016	10	2.7	8208	77.3	30.67	17	25.9	52	27.7	80	25.4	108	33.1	145	28.1	178	31.3	205	27.7	233	26.8	270	20.4	299	21.8
2946957	J	2006-10-27	3	43.2	29.1	0	0.0018	9	1.8	9508	67.1	36.35	20	32.2	47	34.5	82	34	110	35	138	34.5	175	33.1	208	31.3	235	30.4	263	23.6
2947198	J	2006-11-26	2	37.4	23.3	-0.8	0.0008	10	2.9	9671	75.9	34.54	17	25.4	52	33.6	80	30.9	108	38.6	145	32.2	178	33.6	205	35.9	233	33.1	270	30.4	299	25.4
2947167	J	2006-10-25	2	49.2	22.8	-0.8	0.0028	9	3.2	9615	47.9	40.55	22	39.5	49	36.8	84	41.3	112	36.3	140	30.4	177	33.1	210	29.1	237	29.1	265	17.7
2946966	J	2006-11-26	3	46.5	27.6	0	0.0024	10	3.5	9487	58	38.08	17	34	52	36.8	80	33.6	108	37.2	145	31.3	178	35.4	205	35.4	233	24.1	270	23.6	299	18.2
2946849	J	2006-10-24	4	43.5	17.6	0	0.0034	10	3.3	7842	38.2	35.96	23	30	50	39	85	35.4	113	33.6	141	26.3	178	23.2	211	21.3	238	22.2	266	16.3	303	9.1
2947673	H	2006-11-27	3	42.6	36	0	0.0045	10	8.4	6430	46.3	29.86	16	12.3	51	34	79	30.4	107	44	144	21.3	177	20.4	204	16.8	232	11.3	269	6.8	298	2.7
2946963	J	2006-10-24	3	44.1	35.9	0	0.0016	9	5.1	9868	79.8	36.7	23	18.2	50	36.8	85	40.4	113	33.6	141	36.8	178	32.7	211	36.3	238	29.5	266	25.9
2947605	H	2006-11-29	3	70.9	27.2	0	0.0029	10	1.7	13507	52.7	56.58	14	46.8	49	58.1	77	53.6	105	52.2	142	45.4	175	46.8	202	38.6	230	35	267	33.6	296	30.4
2946974	J	2006-10-23	3	48.2	21.9	0	0.0021	10	2.7	10369	53.5	41.27	24	39	51	40.9	86	43.6	114	33.1	142	35.9	179	30	212	34.5	239	31.8	267	25	304	26.8
2947473	H	2006-11-29	4	83.1	35.4	0	0.0035	9	4.9	14335	54	61.46	14	54	49	62.2	77	52.7	105	57.7	142	54.5	175	50.8	202	44.9	230	37.7	267	23.2
2946824	J	2006-10-23	4	42.6	19.4	0	0.0023	10	6	8922	47.8	36.55	24	36.3	51	35.4	86	37.7	114	29.5	142	36.8	179	12.3	212	25.9	239	30	267	24.5	304	24.1
2947145	J	2006-11-30	2	46	22.9	-0.8	0.0031	10	2.4	8596	45.5	37.33	13	30.9	48	38.6	76	33.6	104	32.7	141	31.3	174	30	201	27.2	229	23.6	266	19.1	295	13.2
2947125	J	2006-10-22	2	43.6	23.3	-0.8	0.0033	10	4.2	7871	44.3	34.89	25	28.6	52	34	87	36.3	115	28.1	143	34	180	25.4	213	23.2	240	21.8	268	12.3	305	9.5
2946727	H	2006-12-02	4	30.9	32.3	0	0.002	10	3	6559	67.8	25.33	11	25.4	46	21.3	74	20.9	102	25	139	24.1	172	23.2	199	23.2	227	18.6	264	15.4	293	19.1
2947613	H	2006-10-20	3	56.2	17.9	0	0.0035	9	4.9	10025	38.2	46.24	27	47.2	54	40.9	89	37.7	117	40	145	45.9	182	27.2	215	24.5	242	22.7	270	17.7
2948020	H	2006-12-04	2	66.2	25.8	-0.7	0.0033	10	7.9	11977	47.3	52.27	9	31.8	44	54	72	48.1	100	54.5	137	51.8	170	36.3	197	42.2	225	35.9	262	11.8	291	20.9
2946798	J	2006-10-20	4	36.5	32.1	0	0.0024	9	3.1	7354	62.7	29.21	27	25.4	54	26.8	89	29.5	117	26.3	145	32.2	182	21.8	215	24.1	242	21.3	270	14.1
2946835	J	2006-12-05	4	44.6	30	0	0.0015	10	3.2	10282	73.9	38.29	8	24.5	43	39.5	71	32.2	99	43.1	136	35.4	169	35.9	196	37.2	224	30	261	29.1	290	29.1
2946636	H	2006-10-20	6	53.5	42.2	0	0.0012	9	5.4	12461	97.3	45.01	27	25	54	46.3	89	52.2	117	47.2	145	46.8	182	40.4	215	40	242	37.2	270	35.9
2947651	H	2006-12-05	3	69	25	0	0.0039	9	3	11436	42.9	53.03	8	40.9	43	56.3	71	46.3	99	47.7	136	42.2	169	39	196	32.7	224	28.1	261	19.1
2947881	H	2006-10-19	2	50.2	23.6	-0.8	0.0015	9	2.9	11640	62	44.03	28	42.7	55	37.2	90	45.9	118	42.7	146	42.7	183	37.7	216	38.1	243	33.1	271	30.9
2947060	J	2006-12-07	2	45	22.8	-0.8	0.0026	10	3.5	8942	48.9	37.32	6	25	41	40	69	34.5	97	32.7	134	31.8	167	33.6	194	30.9	222	26.8	259	22.7	288	13.6
