# Supplementary material for: Quantifying inter-group variability in lactation curve shape and magnitude with the MilkBot® lactation model
Source: PeerJ. 2013 Mar 12;1:e54. doi: 10.7717/peerj.54 (PMC3628751; doi:10.7717/peerj.54)
Supplement: Supplemental Information 1 — Individual files as described in Table 1 [file peerj-01-54-s001.zip › Additional file 13.csv]

lactkey	Breed	CalveDate	Parity	Scale	Ramp	Offset	Decay	points	RMSE	M305	PeakDay	PeakMilk	dim1	milk1	dim2	milk2	dim3	milk3	dim4	milk4	dim5	milk5	dim6	milk6	dim7	milk7	dim8	milk8	dim9	milk9	dim10	milk10
4506110	H	2007-02-19	1	40.5	35.5	-0.5	0.0003	8	2.5	11086	137.3	38.53	8	24.5	50	35	92	36.3	141	34.5	176	37.7	218	40.9	260	34	295	40.4
4506997	H	2007-02-23	1	37.4	28.1	-0.5	0.0008	7	3.5	9612	87.9	34.16	46	36.3	88	35	137	31.8	172	25.9	214	30.4	256	32.7	291	34
4506127	H	2007-02-18	1	31.9	30.5	-0.5	-0.0001	8	3	9321	0	16.2	9	21.8	51	30	93	32.2	142	26.3	177	28.6	219	34	261	35.4	296	35.4
4506241	H	2007-02-26	1	45.5	29.9	-0.5	0.001	7	5.5	11266	84.6	40.56	43	41.8	85	35	134	37.2	169	43.1	211	36.8	253	43.6	288	25.4
4507829	H	2007-02-14	1	47.7	30.5	-0.5	0.0017	8	3.7	10704	71	40.34	13	35	55	36.3	97	41.8	146	31.8	181	39	223	38.1	265	27.7	300	27.7
4506152	H	2007-02-28	1	49.4	25.4	-0.5	0.002	7	2.6	10651	58.8	41.74	41	43.1	83	44.5	132	37.2	167	33.6	209	27.7	251	31.8	286	29.1
4506996	H	2007-02-11	1	41.6	29.5	-0.5	0.0002	8	5.9	11647	128.7	40.23	16	27.2	58	40.4	100	48.6	149	37.2	184	30	226	34	268	45.9	303	43.1
4507042	H	2007-03-02	1	41.1	29	-0.5	0.0013	7	2.1	9738	75.1	35.88	39	36.3	81	36.3	130	30.4	165	32.2	207	34	249	30.4	284	27.7
4506115	H	2007-01-21	1	34.8	26.3	-0.5	0.001	7	6.1	8669	77.3	31.34	37	39	79	20.4	121	32.2	170	26.3	205	27.2	247	25	289	31.8
4506625	H	2007-03-04	1	35.3	30.2	-0.5	0.0001	7	7	10084	162.7	34.78	37	28.6	79	41.8	128	27.7	163	24.5	205	45.9	247	34	282	35.4
4507812	H	2007-01-20	1	40.2	30.7	-0.5	0.0015	7	3.8	9249	74.2	34.43	38	32.2	80	35	122	32.2	171	38.1	206	24.5	248	23.6	290	29.1
4506334	H	2007-03-09	1	41.1	30.3	-0.5	0.0009	7	3.7	10373	89.4	37.02	32	36.3	74	32.2	123	34.5	158	35	200	39.5	242	36.8	277	27.7
4507819	H	2007-01-15	1	50.9	31.1	-0.5	0.0019	7	3.2	10974	67.2	42.18	43	40.4	85	41.8	127	40.4	176	40.9	211	32.2	253	25	295	31.8
4506170	H	2007-03-11	1	35.3	32.5	-0.5	-0	7	2.4	10180	0	17.93	30	25.9	72	35	121	35.9	156	32.2	198	38.1	240	32.7	275	38.1
4507768	H	2007-01-06	1	41.8	31.1	-0.5	0.0011	8	4.5	10160	83.5	36.81	10	30	52	33.6	94	35	136	32.2	185	44.9	220	30	262	29.1	304	29.1
4506572	H	2007-03-15	1	33.8	36.5	-0.5	0.0004	7	3.3	9129	132	31.8	26	23.2	68	30	117	31.8	152	24.5	194	35.4	236	32.7	271	31.8
4507314	H	2006-12-29	1	38.8	31.4	-0.5	0.0008	7	2.7	9942	96	35.22	18	28.6	60	31.3	102	35	144	40.4	193	33.1	228	30	270	31.8
4506169	H	2007-03-16	1	36.6	27.5	-0.5	0	7	4	10579	174.4	36.37	25	36.3	67	30	116	33.1	151	32.2	193	38.1	235	38.1	270	38.1
4507498	H	2006-12-28	1	42.3	32.5	-0.5	0.0007	7	2.3	10895	99.9	38.48	19	25.9	61	39	103	40.4	145	40.4	194	35.9	229	33.6	271	35.4
4506630	H	2007-03-18	1	43.5	28.1	-0.5	0.0014	7	4.8	10224	72.3	37.91	23	33.6	65	43.1	114	31.8	149	27.2	191	39.5	233	32.7	268	30.4
4506995	H	2006-12-23	1	36.5	29.6	-0.5	0.0009	7	3	9236	88.4	32.95	24	30	66	33.6	108	30	150	27.2	199	35.9	234	30	276	29.1
4506420	H	2007-03-20	1	38.3	36.7	-0.5	0.0011	7	6.1	9203	92.7	33.16	21	12.3	63	31.3	112	30.4	147	31.3	189	32.7	231	35.4	266	27.7
4507050	H	2006-12-23	1	39.3	31	-0.5	0.0008	7	2	10087	95.3	35.73	24	30	66	35	108	33.6	150	36.3	199	37.2	234	33.6	276	29.1
4506957	H	2007-03-21	1	33.8	27.5	-0.5	0.0003	7	10.5	9353	111.3	32.38	20	30	62	32.2	111	7.7	146	21.8	188	32.7	230	31.8	265	36.8
4506876	H	2006-12-22	1	22	29.8	-0.5	0.0005	7	7.4	5877	103.9	20.55	25	25.9	67	12.3	109	9.5	151	27.2	200	27.7	235	19.1	277	15.9
4506461	H	2007-03-23	1	34.8	30.3	-0.5	0.0009	8	2.5	8697	87.2	31.17	18	25.9	60	32.2	109	26.3	144	28.6	186	32.7	228	30.4	263	27.7	305	24.5
4507801	H	2006-12-22	1	40.2	30.3	-0.5	0.0009	7	3.9	10036	87	35.98	25	32.2	67	35	109	31.3	151	35	200	39.5	235	35	277	25
4506828	H	2007-03-25	1	41.1	28.7	-0.5	0.0016	8	3.7	9287	68.7	35.08	16	27.2	58	41.8	107	29.1	142	28.6	184	32.7	226	31.8	261	26.8	303	23.2
4506943	H	2006-12-21	1	46.9	30	-0.5	0.0016	7	4	10695	71.9	40.06	26	39	68	35	110	40.4	152	36.3	201	40.9	236	27.2	278	30.4
4506656	H	2007-03-27	1	50.7	24.9	-0.5	0.0023	8	4.5	10463	54.5	42.22	14	36.3	56	49.9	105	30.4	140	39	182	30.4	224	31.8	259	26.8	301	26.8
4507704	H	2006-12-21	1	38.8	29.9	-0.5	0.0011	7	2	9400	80.6	34.17	26	30	68	35	110	36.3	152	28.6	201	30.4	236	28.6	278	30.4
4506359	H	2007-03-29	1	33.2	29.5	-0.5	0.0021	8	5.4	6984	62.7	27.34	12	17.7	54	35	103	21.3	138	27.2	180	20.9	222	25	257	10	299	22.2
4507463	H	2006-12-20	1	46.6	29.4	-0.5	0.0015	7	3.8	10754	72.4	40.1	27	35	69	45.9	111	35	153	32.2	202	39.5	237	32.2	279	30.4
4506409	H	2007-04-02	1	43.3	29.6	-0.5	0.0013	8	2.3	10247	76.3	37.7	8	24.5	50	40.4	99	37.2	134	32.2	176	34	218	35.4	253	30.4	295	29.5
4507798	H	2006-12-20	1	43.8	27	-0.5	0.001	7	3	10863	78.1	39.32	27	39	69	39	111	36.3	153	35	202	34.5	237	32.2	279	38.1
4506702	H	2007-04-03	1	44.8	25.8	-0.5	0.0012	8	3.6	10871	72.1	39.89	7	32.2	49	41.8	98	35.9	133	33.6	175	39.5	217	32.7	252	38.1	294	29.5
4507739	H	2006-12-19	1	35.4	29.4	-0.5	0.0006	7	3.9	9319	97.4	32.77	28	28.6	70	37.7	112	24.5	154	30	203	33.1	238	32.2	280	30.4
4506204	H	2007-04-06	1	31	27.5	-0.5	0.0007	7	5.8	8038	88.3	28.49	46	32.2	95	30.4	130	25.9	172	17.3	214	26.3	249	22.7	291	34.5
4507401	H	2006-12-15	1	49.8	31.5	-0.5	0.0016	7	2.7	11249	73.4	42.14	32	37.7	74	43.1	116	39	158	44.5	207	33.1	242	32.2	284	31.8
4506214	H	2007-04-06	1	38.3	24.8	-0.5	0.0011	7	4.5	9416	71.9	34.38	46	41.8	95	31.8	130	35	172	31.8	214	34	249	22.7	291	24.5
4507068	H	2006-12-10	1	38.3	30.6	-0.5	0.0008	7	3.8	9821	93.8	34.81	37	32.2	79	36.3	121	27.2	163	39	212	34.5	247	28.6	289	31.8
4506667	H	2007-04-06	1	43	24.8	-0.5	0.002	7	4.8	9262	57.8	36.4	46	47.2	95	31.8	130	31.3	172	26.3	214	30.4	249	25.4	291	24.5
4507205	H	2006-12-09	1	36.9	31.4	-0.5	0.0007	7	2.3	9469	96.3	33.52	38	31.3	80	30	122	35	164	35	213	31.8	248	27.2	290	31.8
4506742	H	2007-04-10	1	46.6	30.9	-0.5	0.0012	7	3.2	11136	80.5	40.65	42	37.7	91	44.9	126	33.6	168	39.5	210	39.5	245	33.1	287	31.8
4506398	H	2006-12-08	1	45	32.5	-0.5	0.0005	7	3	12018	112.5	41.97	39	35	81	43.1	123	41.8	165	45.9	214	39.5	249	35	291	42.2
4506820	H	2007-04-14	1	50.4	24.8	-0.5	0.0011	7	3.8	12397	71.9	45.26	38	48.6	87	47.7	122	36.3	164	40.9	206	39.5	241	40.4	283	35.4
4507424	H	2006-12-06	1	38.3	30.6	-0.5	0.0004	7	2.3	10423	115.1	36.23	41	32.2	83	39	125	32.2	167	33.6	216	37.2	251	36.3	293	34
4507021	H	2007-04-16	1	38	26.7	-0.5	0.0018	7	5.2	8384	62.9	32.28	36	36.3	85	31.8	120	25.9	162	18.6	204	32.7	239	24.1	281	25.9
4507339	H	2006-12-05	1	42.6	32	-0.5	0.0009	7	3.5	10680	91.6	38.14	42	35	84	35	126	40.4	168	41.8	217	29.1	252	36.3	294	31.8
4506401	H	2007-04-19	1	39.2	27	-0.5	0.0011	7	3.2	9587	75.8	34.94	33	37.7	82	31.8	117	30	159	34	201	34	236	27.7	278	29.5
