# Supplementary material for: Quantifying inter-group variability in lactation curve shape and magnitude with the MilkBot® lactation model
Source: PeerJ. 2013 Mar 12;1:e54. doi: 10.7717/peerj.54 (PMC3628751; doi:10.7717/peerj.54)
Supplement: Supplemental Information 1 — Individual files as described in Table 1 [file peerj-01-54-s001.zip › Additional file 14.csv]

lactkey	Breed	CalveDate	Parity	Scale	Ramp	Offset	Decay	points	RMSE	M305	PeakDay	PeakMilk	dim1	milk1	dim2	milk2	dim3	milk3	dim4	milk4	dim5	milk5	dim6	milk6	dim7	milk7	dim8	milk8	dim9	milk9	dim10	milk10
4506768	H	2006-02-03	2	68.1	23.4	-0.8	0.0034	7	11	12133	43.8	54.22	25	51.3	78	49.9	130	48.6	172	9.5	221	30.9	263	23.2	305	25.9
4507584	H	2006-02-13	2	49.4	24.6	-0.8	0.0022	7	4.6	10340	54.7	41.45	15	33.6	68	35	120	44.5	162	40	211	30.9	253	27.2	295	20.4
4507293	H	2006-02-20	4	44.4	26.6	0	0.0023	7	5	9185	57.8	36.7	8	20	61	44.5	113	35	155	26.8	204	27.7	246	30	288	19.1
4506350	H	2006-03-21	5	76.7	37.3	0	0.0022	7	5.4	15741	70.8	60.83	32	48.6	84	70.4	126	60.8	175	48.1	217	45.9	259	40.9	301	41.8
4507589	J	2006-03-21	3	54.3	16.2	0	0.002	7	5.6	11874	44.6	47.97	32	52.7	84	43.1	126	45.4	175	25.4	217	35	259	35.4	301	30
4506519	H	2006-03-23	3	47.6	33.3	0	0.0031	7	2.3	8701	56.2	36.39	30	32.2	82	37.7	124	34.5	173	25.4	215	27.2	257	21.8	299	16.3
4506512	H	2006-03-23	3	44.4	15.9	0	0.0026	7	2	8990	40.3	38.38	30	39	82	32.2	124	34.5	173	30	215	23.2	257	23.2	299	20.4
4506977	H	2006-03-25	5	34.7	8.9	0	0.0013	7	6.3	8590	33.7	32.89	28	35	80	32.2	122	21.3	171	17.7	213	35	255	23.2	297	28.6
4506206	H	2006-03-26	2	44.9	22.3	-0.8	0.0022	7	2.6	9510	52.2	38.18	27	37.7	79	36.3	121	35.9	170	30	212	23.2	254	27.2	296	27.2
4506767	H	2006-03-29	4	58.1	9.4	0	0.0007	7	6.3	15681	41	56.15	24	59.5	76	45.9	118	42.7	167	51.8	209	51.3	251	55.8	293	48.6
4506306	H	2006-04-03	3	57.1	34.9	0	0.0033	7	2.9	10038	54.9	42.65	19	35	71	43.1	113	40	162	36.8	204	28.6	246	25.9	288	16.3
4507714	H	2006-04-04	3	64.3	35.6	0	0.0042	7	4.5	10096	48.3	45.82	18	36.3	70	47.2	112	44	161	36.8	203	28.6	245	15	287	17.7
4507654	H	2006-04-06	2	53.8	23.7	-0.8	0.0037	7	5.1	9197	42.2	42.2	16	35	68	43.1	110	44	159	20.9	201	23.2	243	24.5	285	17.7
4506366	H	2006-04-10	6	45	19.4	0	0.0009	7	6.6	11514	65.2	41.66	12	32.2	64	45.9	106	42.7	155	27.7	197	32.2	239	35.4	281	45.9
4506151	H	2006-04-10	6	43.4	16.3	0	0.0026	7	5.5	8758	40.7	37.44	12	32.2	64	40.4	106	26.8	155	22.7	197	35	239	27.2	281	16.3
4506268	H	2006-04-11	4	45	29.5	0	0.0025	7	2.1	8969	58.7	36.18	11	27.2	63	36.3	105	35.9	154	32.2	196	27.7	238	20.4	280	24.5
4507097	H	2006-04-17	3	57	13.3	0	0.003	7	2.6	10982	34.1	49.45	5	36.3	57	51.3	99	44	148	31.3	190	32.2	232	30	274	24.5
4507490	H	2005-05-10	2	48.5	20.4	-0.8	0.0004	7	7.7	13312	81	46.34	14	48.1	57	32.7	95	39.5	140	48.1	182	51.3	224	46.3	294	40
4506412	H	2005-05-09	2	31.2	21.7	-0.8	0.0002	7	3.9	8935	107.1	30.57	15	26.3	58	30.4	96	30.9	141	28.1	183	28.1	225	24.5	295	37.2
4507896	H	2005-05-09	2	37.1	26	-0.7	0.0003	7	9.1	10332	109.3	35.67	15	19.5	58	39	96	23.2	141	40.4	183	42.2	225	46.3	295	22.2
4506201	H	2005-05-04	3	53.5	42.3	0	0.0025	7	9	10420	70.6	40.69	20	26.3	63	42.7	101	37.2	146	31.3	188	42.2	230	43.6	300	11.3
4507280	H	2006-04-29	4	60.1	34.1	0	0.0037	7	4	10048	50.9	44.18	45	40.4	87	45.4	136	41.3	178	24.5	220	28.6	262	23.2	304	16.3
4507207	H	2006-04-30	2	46.2	24	-0.8	0.0016	7	4.5	10623	62	40.32	44	36.3	86	38.6	135	45.9	177	35	219	27.2	261	27.2	303	32.2
4506934	H	2006-05-03	2	45	23.4	-0.8	0.0031	7	2.7	8405	46.1	36.41	41	33.6	83	37.2	132	28.6	174	30	216	21.8	258	21.8	300	13.6
4507160	H	2006-05-08	4	53.5	26.1	0	0.0032	7	3	9754	48.9	42.21	36	40.4	78	44	127	34.5	169	31.3	211	25.9	253	19.1	295	25.9
4506193	H	2006-05-10	2	43.9	21.5	-0.8	0.003	7	2.3	8281	44.2	36.03	34	39	76	33.6	125	26.3	167	24.5	209	24.5	251	20.4	293	20.4
4506444	H	2006-05-10	3	51.1	30.2	0	0.0033	7	3.9	9111	51.6	39.21	34	39	76	33.6	125	40.4	167	30	209	27.2	251	16.3	293	20.4
4507900	H	2006-05-13	3	66.8	22.2	0	0.0035	7	5.7	11890	43.2	53.46	31	52.7	73	50.8	122	44.9	164	33.6	206	34	248	39	290	15
4506958	H	2005-04-01	3	59.3	30.1	0	0.002	7	6.1	12705	65.8	49.13	11	34.5	53	50.4	96	48.6	134	52.7	179	33.6	221	30.4	263	43.6
4507191	H	2006-05-14	2	56	23.6	-0.8	0.0012	7	4	13560	66.9	50.09	30	45.9	72	46.8	121	56.3	163	40.4	205	43.6	247	40.4	289	40.4
4506231	H	2005-03-16	2	46.2	25.7	-0.8	0.0016	7	3.6	10498	63.8	39.89	27	35.4	69	37.2	112	31.8	150	31.8	195	36.8	237	34	279	30.9
4507709	H	2006-05-14	3	49.7	24.8	0	0.002	7	4.8	10806	59	42.26	30	37.7	72	48.1	121	38.1	163	33.6	205	24.5	247	33.6	289	33.6
4506163	H	2005-03-12	2	28.9	24.3	-0.8	-0.0001	7	5.3	8574	0	14.92	31	17.7	73	34	116	24.1	154	24.1	199	29.1	241	37.2	283	30.9
4506883	H	2006-05-16	2	49.6	22	-0.8	0.0022	7	3.6	10460	51.4	42.18	28	40.4	70	46.8	119	30.9	161	32.2	203	32.7	245	31.3	287	27.2
4506234	H	2005-03-06	3	83.6	25.2	0	0.0029	7	6.8	15870	50.1	67.28	37	64	79	74.5	122	47.2	160	52.7	205	53.6	247	43.1	289	29.5
4506235	H	2006-05-17	4	61.9	31.9	0	0.0019	7	8.6	13308	68.8	51.06	27	47.2	69	50.8	118	43.6	160	39	202	61.3	244	39	286	27.2
4506568	H	2005-02-16	6	57.8	29.5	0	0.002	7	11.5	12450	65.3	48.13	13	10.4	55	46.3	97	52.7	140	40	178	34	223	44.5	265	35
4507596	H	2006-05-18	2	50.2	19.1	-0.8	0.0016	7	8.4	11579	52.9	44.63	26	55.4	68	42.7	117	27.7	159	35	201	46.3	243	35	285	35
4506189	R	2005-02-10	2	56.3	24.3	-0.8	0.002	7	10.6	12187	56.9	47.92	19	46.3	61	29.5	103	64.5	146	44.9	184	30.9	229	35.9	271	32.7
4507702	H	2006-05-19	4	36.8	41.4	0	0.0004	7	5.5	9751	139.1	34.1	25	13.6	67	32.2	116	36.8	158	31.3	200	38.1	242	35	284	30
4507288	H	2005-02-09	3	71.5	30.9	0	0.0029	7	7.6	13489	56.1	55.91	20	40.4	62	68.6	104	52.7	147	44.9	185	32.7	230	44.5	272	30.4
4507608	H	2006-05-21	2	47.9	23.4	-0.8	0.0019	7	2.3	10500	56.6	41.11	23	36.3	65	40	114	42.7	156	35	198	31.3	240	27.2	282	30
4506372	H	2005-02-09	2	48.1	24.4	-0.8	0.0011	7	3.1	11945	72.1	43.44	20	33.1	62	44.9	104	45.9	147	39	185	39.5	230	42.7	272	32.7
4506824	H	2006-05-21	2	41.8	19.1	-0.8	0.0026	7	3.8	8428	44.4	35.49	23	43.1	65	34.5	114	30	156	28.6	198	23.2	240	24.5	282	19.1
4507588	J	2005-02-04	2	46.8	22.3	-0.8	0.0019	7	2.3	10378	55.6	40.53	25	41.3	67	37.7	109	37.2	152	34	190	30.9	235	33.6	277	28.1
4507103	H	2006-05-22	2	50.2	19.1	-0.8	0.0017	7	6.9	11410	51.8	44.39	22	51.3	64	34.5	113	35.9	155	33.6	197	36.8	239	40.4	281	25.9
4507647	H	2005-02-03	3	48.2	16.4	0	0.0029	7	2.9	9395	39.6	41.07	26	41.3	68	37.7	110	37.2	153	29.1	191	28.6	236	20	278	26.8
4507482	H	2006-05-23	5	37.3	12	0	0.0012	7	2.9	9300	43	34.93	21	35	63	34.5	112	26.3	154	31.3	196	32.7	238	27.2	280	28.6
4506507	H	2005-01-30	3	38.5	36.9	0	0.0017	7	3.3	8419	77.9	31.59	30	25.9	72	31.8	114	34	157	31.8	195	20.9	240	24.5	282	26.8
4507565	H	2006-05-24	4	66.7	17.4	0	0.0034	7	11.6	12116	38.1	55.39	20	52.7	62	53.6	111	74.9	153	35	195	42.2	237	30	279	21.8
