# Supplementary material for: Quantifying inter-group variability in lactation curve shape and magnitude with the MilkBot® lactation model
Source: PeerJ. 2013 Mar 12;1:e54. doi: 10.7717/peerj.54 (PMC3628751; doi:10.7717/peerj.54)
Supplement: Supplemental Information 1 — Individual files as described in Table 1 [file peerj-01-54-s001.zip › Additional file 15.csv]

lactkey	Breed	CalveDate	Parity	Scale	Ramp	Offset	Decay	points	RMSE	M305	PeakDay	PeakMilk	dim1	milk1	dim2	milk2	dim3	milk3	dim4	milk4	dim5	milk5	dim6	milk6	dim7	milk7	dim8	milk8	dim9	milk9	dim10	milk10
4494574	H	2007-08-27	1	37.6	30.2	-0.5	0.0002	9	2.5	10575	137.7	36.51	25	29.1	57	35.9	86	36.3	115	35.4	150	36.8	177	32.2	207	35	243	34.5	269	41.3
4494552	H	2007-08-30	1	25.7	31.4	-0.5	-0.0001	9	1	7529	0	13.08	22	19.5	54	23.2	83	23.6	112	25.4	147	27.2	174	25	204	27.2	240	25.4	266	27.7
4494566	H	2007-08-23	1	35	36	-0.5	0.0007	9	2.2	9023	110	31.76	29	27.2	61	30.4	90	27.2	119	29.1	154	31.3	181	30.4	211	28.1	247	32.7	273	30.4
4494554	H	2007-09-04	1	29.5	29.6	-0.5	0.0008	9	2.5	7591	91.8	26.92	17	25	49	25.9	78	25.9	107	21.8	142	25.9	169	27.7	199	25.9	235	23.2	261	27.2
4494551	H	2007-08-18	1	31.3	30.1	-0.5	0.0003	9	1.4	8606	118.6	29.84	34	28.1	66	28.6	95	27.2	124	30	159	28.6	186	27.7	216	30	252	30	278	30
4494581	H	2007-09-04	1	40.1	25.7	-0.5	0.0015	9	2.8	9306	66.4	34.96	17	30.9	49	34.5	78	39	107	32.2	142	28.6	169	29.1	199	33.6	235	25.9	261	30
4494563	H	2007-08-10	1	38.3	36.7	-0.5	0.0011	10	4.9	9203	92.7	33.16	13	19.1	42	21.3	74	27.2	103	30	132	28.6	167	30	194	34.5	224	31.3	260	33.6	286	32.2
4494578	H	2007-09-07	1	26.1	34.7	-0.5	-0.0004	9	4	8036	0	13.23	14	9.5	46	24.1	75	21.8	104	24.5	139	27.2	166	27.7	196	33.1	232	34.5	258	31.3
4494561	H	2007-07-31	1	30.2	28.8	-0.5	0.0024	10	2.2	6117	58.4	24.55	23	26.3	52	24.5	84	20.4	113	23.2	142	19.1	177	20.4	204	19.5	234	19.1	270	16.3	296	12.3
4494550	H	2007-09-17	1	44	36.7	-0.5	0.0008	8	4	11040	102.9	39.18	36	26.8	65	36.3	94	36.3	129	42.2	156	40	186	33.1	222	38.1	248	39.5
4494559	H	2007-07-27	1	44.2	30.2	-0.5	0.0005	10	4.1	11721	102.9	41.06	27	35.4	56	40.9	88	40.4	117	37.2	146	38.1	181	36.8	208	50.8	238	38.6	274	35.4	300	36.8
4494572	H	2007-09-20	1	38.3	25.7	-0.5	0.0009	8	3.5	9674	78.5	34.78	33	35.9	62	35.4	91	39.5	126	28.6	153	37.2	183	28.6	219	31.3	245	32.2
4494564	H	2007-07-25	1	27.9	30.8	-0.5	0.0009	9	0.9	7044	90.6	25.12	29	23.2	58	23.2	90	25.9	119	23.2	148	24.5	183	24.5	210	23.6	240	23.2	276	21.8
4494567	H	2007-07-21	1	39.2	29.2	-0.5	0.0011	10	2.7	9567	80.3	34.73	7	29.1	33	33.6	62	30.9	94	31.3	123	36.3	152	31.8	187	31.3	214	28.6	244	31.3	280	30.9
4494575	H	2007-07-17	1	33.2	30.3	-0.5	0.0004	10	1.8	9001	111.1	31.34	11	20.9	37	28.6	66	32.2	98	31.8	127	28.6	156	28.6	191	28.6	218	33.1	248	31.3	284	30
4494557	H	2007-07-14	1	28.7	29.8	-0.5	0.0009	10	2	7251	87.9	25.91	14	20.9	40	26.3	69	23.2	101	25	130	27.2	159	22.7	194	24.5	221	20.4	251	25.4	287	23.6
4494539	H	2007-07-13	1	30.8	24.9	-0.5	0.0023	10	3	6415	55.2	25.73	15	25.4	41	30.9	70	25.9	102	24.5	131	21.8	160	20.4	195	13.6	222	19.5	252	19.1	288	17.7
4494527	H	2007-07-11	1	30.3	34.8	-0.5	-0.0004	10	5.1	9337	0	15.36	17	10.9	43	19.1	72	27.2	104	31.8	133	28.6	162	33.6	197	35.4	224	38.6	254	40.4	290	36.3
4494494	H	2007-07-04	1	30.8	36.2	-0.5	0.0003	10	3.2	8371	135	29.13	24	15.4	50	24.5	79	30.9	111	33.1	140	30.9	169	28.1	204	29.5	231	26.8	261	30.4	297	25.4
4494540	H	2007-07-02	1	30.9	24.8	-0.5	0.0018	10	5.1	6877	60.5	26.54	26	29.1	52	33.6	81	19.1	113	23.2	142	25.9	171	19.1	206	20.4	233	26.3	263	24.5	299	10.9
4494562	H	2007-06-28	1	31.2	30.2	-0.5	0.0016	9	3.1	7118	72.2	26.65	30	22.7	56	32.7	85	20.4	117	27.2	146	24.5	175	24.5	210	23.2	237	22.2	267	19.1
4494570	H	2007-06-27	1	40.8	29.2	-0.5	0.0013	9	2.5	9736	76.8	35.72	31	33.6	57	36.3	86	35	118	37.2	147	31.3	176	30	211	30	238	35.9	268	27.2
4494549	H	2007-06-27	1	33.5	30.8	-0.5	0.0002	10	6.5	9305	129.6	32.19	31	40	57	16.3	86	32.2	118	31.8	147	33.6	176	31.3	211	27.2	238	34.5	268	33.6	304	36.3
4494558	H	2007-06-24	1	26	30.2	-0.5	0.0005	9	3.2	6993	107.4	24.4	34	24.5	60	22.2	89	20.4	121	26.8	150	24.5	179	24.5	214	17.3	241	24.1	271	27.2
4494500	H	2007-06-22	1	31.4	29.7	-0.5	0.0017	10	3	6966	68.3	26.48	5	14.1	36	29.1	62	23.2	91	30	123	27.2	152	24.5	181	20.4	216	21.8	243	16.3	273	21.8
4494515	H	2007-06-22	1	34.9	30.1	-0.5	0.0015	10	2.2	8009	72.9	29.89	5	22.7	36	30.9	62	24.5	91	30	123	29.5	152	26.3	181	27.2	216	26.3	243	22.2	273	23.6
4494556	H	2007-06-18	1	38.3	36.7	-0.5	0.0011	10	6.4	9203	92.7	33.16	9	15	40	31.8	66	15	95	35	127	31.8	156	32.2	185	33.6	220	31.3	247	29.1	277	32.2
4494544	H	2007-06-14	1	43.5	28.2	-0.5	0.0008	10	3.1	11167	87.6	39.71	13	30	44	41.8	70	41.8	99	31.8	131	37.7	160	40	189	35.4	224	37.7	251	36.8	281	36.8
4494395	X	2007-06-14	1	43.4	31.3	-0.5	0.0009	10	2.5	10938	91.5	39	13	25.4	44	40	70	35.4	99	39	131	42.2	160	38.1	189	35.4	224	38.6	251	33.1	281	32.2
4494522	H	2007-06-13	1	38.3	36.7	-0.5	0.0005	10	6.1	10187	124.7	35.57	14	8.2	45	35.4	71	30	100	31.3	132	33.1	161	33.6	190	35	225	36.8	252	37.2	282	36.3
4494487	H	2007-06-12	1	27	30.1	-0.5	0.0013	10	1.6	6387	77.3	23.47	15	18.6	46	23.6	72	23.6	101	23.2	133	22.2	162	21.8	191	20.4	226	16.3	253	19.5	283	21.8
4494560	H	2007-06-08	1	26.8	29.3	-0.5	-0.0001	10	6.5	7891	0	13.64	19	15	50	30	76	31.8	105	31.8	137	10	166	27.2	195	25.4	230	30.4	257	28.6	287	30.4
4494499	H	2007-06-05	1	30.6	24.8	-0.5	0.0018	10	5.4	6803	60.4	26.27	22	30	53	34.5	79	23.2	108	13.6	140	20.4	169	23.2	198	23.2	233	21.8	260	17.7	290	23.2
4494519	H	2007-06-04	1	35.5	28.7	-0.5	0.0009	10	4.1	8916	84.4	31.98	23	31.8	54	28.6	80	32.2	109	30	141	31.8	170	24.5	199	28.6	234	28.6	261	37.2	291	23.2
4494547	H	2007-05-30	1	21.3	34.3	-0.5	-0.0004	10	3.7	6557	0	10.8	28	8.6	59	20.9	85	15.4	114	25	146	25.9	175	25.4	204	22.7	239	22.7	266	25	296	27.2
4494546	H	2007-05-25	1	36.9	26.7	-0.5	0.0013	10	4.3	8739	70.8	32.37	33	35.4	64	37.2	90	21.8	119	28.6	151	30.4	180	27.2	209	28.6	244	30	271	25	301	25.9
4494530	H	2007-05-23	1	39.8	26	-0.5	0.0023	9	2.1	8188	56	32.91	35	35	66	34	92	32.2	121	31.3	153	27.2	182	21.8	211	23.2	246	21.8	273	23.6
4494536	H	2007-05-22	1	31.6	27.9	-0.5	0.0008	9	4.8	8106	86.8	28.85	36	28.1	67	38.1	93	20.4	122	25.9	154	23.2	183	27.2	212	27.2	247	28.6	274	27.7
4494501	H	2007-05-18	1	30.9	30	-0.5	0.0015	9	2.2	7103	73	26.49	40	27.2	71	26.3	97	24.5	126	25	158	20.9	187	27.2	216	24.5	251	20.9	278	18.6
4494459	H	2007-05-17	1	37.9	26.5	-0.5	0.0006	9	4.3	10034	91	35.29	41	38.6	72	39	98	27.2	127	30	159	35.9	188	30.9	217	31.8	252	35	279	35.9
4494502	H	2007-05-16	1	31.6	25.3	-0.5	0.0026	9	4.2	6288	52.6	25.88	42	31.3	73	31.3	99	28.6	128	24.5	160	16.3	189	13.6	218	17.7	253	13.6	280	17.7
4494526	H	2007-05-14	1	30.4	31.2	-0.5	0.0002	9	1.6	8467	132.9	29.29	44	25.4	75	30.9	101	28.1	130	26.3	162	30.4	191	30	220	28.1	255	30.4	282	28.6
4494516	H	2007-05-14	1	28	30.4	-0.5	0.0004	10	1.9	7540	109.8	26.28	5	15.4	44	23.6	75	30	101	25.4	130	23.2	162	25	191	24.5	220	26.3	255	24.5	282	26.8
4494517	H	2007-05-10	1	35.1	31.2	-0.5	0.0013	10	4.8	8252	78.1	30.37	9	15	48	30	79	34	105	36.3	134	27.2	166	33.1	195	17.7	224	25.9	259	23.2	286	26.3
4494532	H	2007-05-07	1	35.1	25.1	-0.5	0.0019	10	2.7	7755	60.3	30.03	12	27.2	51	30	82	28.6	108	33.6	137	32.2	169	25.9	198	21.8	227	21.8	262	20.4	289	19.5
4494534	H	2007-05-04	1	41.7	30.8	-0.5	0.0014	10	2.5	9678	75.7	35.85	15	25.9	54	36.3	85	38.1	111	37.7	140	30	172	35.9	201	32.2	230	25.9	265	28.6	292	27.7
4494525	H	2007-05-03	1	37	32	-0.5	0.0005	10	2.1	9822	108.3	34.38	16	23.2	55	31.3	86	39.5	112	32.2	141	33.6	173	33.1	202	33.6	231	32.2	266	31.3	293	33.1
4494528	H	2007-05-01	1	28	30.4	-0.5	0.0011	10	5.6	6802	81.9	24.69	18	29.1	57	10.9	88	30	114	24.5	143	23.2	175	21.8	204	23.2	233	23.2	268	17.7	295	22.2
4494541	H	2007-04-26	1	32.8	29	-0.5	0.0012	10	1.8	7961	78.7	29	23	27.2	62	28.1	93	31.8	119	25.4	148	26.3	180	25.9	209	25.4	238	23.6	273	26.3	300	24.1
4494512	H	2007-04-13	1	33.4	30.5	-0.5	0.002	9	2.7	7124	65.4	27.59	8	23.6	36	25.9	75	25.9	106	24.5	132	25.9	161	24.5	193	25.9	222	24.5	251	15
