# Supplementary material for: Quantifying inter-group variability in lactation curve shape and magnitude with the MilkBot® lactation model
Source: PeerJ. 2013 Mar 12;1:e54. doi: 10.7717/peerj.54 (PMC3628751; doi:10.7717/peerj.54)
Supplement: Supplemental Information 1 — Individual files as described in Table 1 [file peerj-01-54-s001.zip › Additional file 16.csv]

lactkey	Breed	CalveDate	Parity	Scale	Ramp	Offset	Decay	points	RMSE	M305	PeakDay	PeakMilk	dim1	milk1	dim2	milk2	dim3	milk3	dim4	milk4	dim5	milk5	dim6	milk6	dim7	milk7	dim8	milk8	dim9	milk9	dim10	milk10
4494944	H	2006-06-28	2	46.8	22	-0.8	0.0011	10	1.8	11639	66.7	42.53	14	35	50	44.5	84	42.2	113	38.1	142	37.2	175	39	204	38.1	233	36.3	266	37.7	297	35
4495009	H	2006-06-28	2	40.1	25.4	-0.8	0.0027	10	5.1	7849	51.2	32.69	14	19.5	50	32.2	84	30.9	113	40.9	142	32.7	175	23.6	204	22.7	233	18.2	266	15.9	297	15.4
4495000	H	2006-06-28	2	50.2	21.1	-0.8	0.0027	10	3.5	9943	46.4	41.92	14	39.5	50	40.4	84	42.2	113	39.5	142	29.5	175	30.9	204	23.6	233	24.5	266	28.6	297	27.2
4493663	H	2006-06-29	7	52.7	23.6	0	0.0028	10	4.8	10252	49.6	43.12	13	35	49	48.6	83	30.9	112	36.8	141	43.6	174	32.7	203	29.1	232	30.4	265	21.3	296	24.5
4494121	H	2006-06-27	2	46.2	23.5	-0.8	0.0016	10	3.5	10666	61.4	40.46	15	35	51	37.7	85	35	114	38.1	143	38.6	176	40.4	205	36.8	234	30	267	24.5	298	31.3
4494994	H	2006-06-30	2	53.3	23.8	-0.8	0.0025	10	4.5	10703	50.9	44.13	12	38.1	48	37.7	82	44.9	111	43.6	140	45.4	173	30	202	24.5	231	30.4	264	27.7	295	26.3
4494979	H	2006-06-25	2	46.4	20.5	-0.8	0.0026	10	7.6	9280	45.9	39.05	17	42.2	53	32.2	87	42.2	116	25.9	145	34	178	27.2	207	24.5	236	20	269	40.4	300	15.4
4494988	H	2006-06-30	2	50.2	26.4	-0.8	0.0022	10	5.3	10536	57.7	41.81	12	29.5	48	35	82	42.2	111	30	140	43.6	173	32.7	202	33.6	231	36.8	264	26.8	295	32.7
4494971	H	2006-06-23	2	38.9	22.6	-0.8	0.0004	10	4.5	10656	88	37.08	19	35	55	31.3	89	32.2	118	36.8	147	40.9	180	37.2	209	40	238	26.3	271	34	302	38.1
4494198	H	2006-07-02	2	50.6	22.5	-0.8	0.0019	10	9.8	11162	55.6	43.68	10	36.8	46	15	80	35	109	42.2	138	40.9	171	41.8	200	35.4	229	35	262	31.3	293	23.2
4494991	H	2006-06-23	2	48.1	21.7	-0.8	0.0021	9	4.1	10307	52.1	41.18	19	39.5	55	39	89	42.2	118	39.5	147	25.4	180	31.3	209	35.4	238	28.6	271	30
4493761	H	2006-07-03	4	44.4	42.3	0	0.0025	10	5.1	8649	70.6	33.78	9	35	45	23.2	79	28.1	108	32.7	137	30.9	170	33.6	199	31.3	228	27.2	261	20.4	292	23.2
4494725	H	2006-06-23	3	54.2	22	0	0.0027	10	2.1	10683	48.1	44.96	19	40.9	55	44.5	89	44.9	118	36.8	147	34.5	180	36.3	209	34	238	28.6	271	24.5	302	21.8
4494950	H	2006-07-04	2	47.8	22.6	-0.8	0.0016	9	3.2	10952	58.9	41.89	8	35	44	39	78	39.5	107	36.8	136	37.2	169	41.8	198	35.4	227	36.3	260	27.2
4493967	H	2006-06-23	2	32.7	22.8	-0.8	0.0004	10	6	9059	93.3	31.35	19	20.9	55	41.8	89	28.1	118	20.4	147	28.1	180	37.2	209	34.5	238	32.2	271	29.5	302	26.3
4493906	H	2006-07-04	3	83.8	41.7	0	0.0041	10	13.3	13127	51.6	58.07	8	47.7	44	45.9	78	59	107	76.3	136	62.2	169	41.8	198	57.2	227	30.4	260	11.8	291	15.4
4494977	H	2006-06-22	2	51.1	22.1	-0.8	0.0025	10	2.5	10423	49.4	42.9	20	39.5	56	44.5	90	42.2	119	34	148	33.1	181	36.3	210	32.7	239	24.5	272	27.2	303	24.5
4494005	H	2006-07-05	2	35.7	19.1	-0.8	0.0022	10	5.8	7613	47.4	30.88	7	35	43	33.6	77	24.1	106	25.9	135	24.5	168	25.9	197	21.8	226	16.3	259	30	290	13.6
4494910	H	2006-06-21	2	45.7	23	-0.8	0.0019	9	2.1	10087	56.5	39.36	57	37.7	91	40.9	120	35.4	149	33.1	182	33.6	211	28.6	240	25.9	273	28.6	304	28.6
4493773	H	2006-07-05	4	62.5	42.3	0	0.0014	10	4.5	14217	92.4	51.82	7	32.2	43	39	77	52.2	106	43.6	135	46.3	168	51.3	197	49	226	47.2	259	45.9	290	40.4
4494966	H	2006-06-19	2	46.3	23.9	-0.8	0.0038	9	5.7	7891	42.3	36.22	23	32.2	59	35	93	28.1	122	44.9	151	25.4	184	20.9	213	19.1	242	15	275	15
4493714	H	2006-07-09	5	53.5	24.8	0	0.0027	9	3.1	10510	51.7	43.68	39	43.1	73	42.2	102	43.6	131	39.5	164	27.2	193	32.7	222	34	255	25.9	286	24.5
4495003	H	2006-06-18	2	59	23.1	-0.8	0.0043	9	3.6	9440	38.9	45.46	24	40.9	60	45.9	94	44.9	123	36.8	152	30.9	185	24.5	214	21.8	243	15	276	13.6
4494862	H	2006-07-10	3	55.8	27.5	0	0.004	9	3.9	9124	44.5	42.06	38	37.7	72	46.3	101	41.8	130	26.8	163	25.4	192	28.1	221	23.6	254	18.6	285	17.3
4494002	H	2006-06-17	2	60.6	23.6	-0.8	0.0023	9	2.9	12539	52.6	50.79	25	44.9	61	54	95	44.9	124	46.3	153	42.2	186	44.5	215	36.8	244	30	277	31.3
4494849	H	2006-07-13	3	47.6	31.6	0	0.0034	9	6.4	8311	51.6	35.98	35	39	69	22.7	98	39.5	127	34	160	25.4	189	34.5	218	20.9	251	15	282	14.5
4494090	H	2006-06-17	2	47.3	20.7	-0.8	0.0015	9	4	11027	56.8	42.01	25	42.2	61	45.9	95	30.9	124	36.8	153	39.5	186	33.6	215	35.4	244	33.1	277	33.1
4493805	H	2006-07-13	4	53.5	42.3	0	0.0025	9	1.8	10420	70.6	40.69	35	36.3	69	40.9	98	39.5	127	35.9	160	32.2	189	32.7	218	33.6	251	28.6	282	25.9
4494133	H	2006-06-16	2	51.3	23.3	-0.8	0.0022	9	3.7	10854	53.7	43.43	26	40.9	62	41.8	96	36.8	125	44.9	154	37.2	187	37.7	216	35.4	245	28.6	278	21.8
4493744	H	2006-07-14	4	53.5	42.3	0	0.0025	9	4.8	10420	70.6	40.69	34	27.2	68	44.9	97	40.9	126	35.9	159	31.3	188	35.4	217	32.2	250	32.2	281	32.2
4495006	H	2006-06-15	2	49.4	24.7	-0.8	0.0024	9	3.7	10046	52.9	40.97	27	35	63	40.4	97	35.9	126	44.9	155	36.8	188	30.9	217	29.1	246	23.6	279	23.2
4493758	H	2006-07-16	4	62.5	15.1	0	0.0027	9	13.1	12568	38.6	54.24	32	20.4	66	56.3	95	46.3	124	32.7	157	52.7	186	40.9	215	34	248	23.2	279	35.4
4494181	H	2006-06-09	2	41.8	19.1	-0.8	0.0026	9	3.8	8428	44.4	35.49	33	43.6	69	37.7	103	30.9	132	31.3	161	26.8	194	27.2	223	25.9	252	19.1	285	15
4494136	H	2006-07-18	2	44.2	21.5	-0.8	0.0022	10	1.7	9294	50.5	37.63	30	39	64	38.1	93	34	122	29.5	155	32.2	184	30	213	27.2	246	25.9	277	23.2	305	23.2
4494961	H	2006-06-08	2	52.3	21.2	-0.8	0.0023	9	5.9	10971	49.8	44.54	34	49	70	33.6	104	49	133	38.1	162	35.4	195	25.4	224	38.1	253	29.5	286	25.9
4494983	H	2006-07-19	2	47.3	22.2	-0.8	0.0039	10	4.6	7979	40.1	37.3	29	36.3	63	36.8	92	40.9	121	22.7	154	20.4	183	28.1	212	18.2	245	13.6	276	18.2	304	18.2
4493702	H	2006-06-07	5	53.5	42.3	0	0.0025	9	4.4	10420	70.6	40.69	35	28.1	71	37.7	105	35	134	39.5	163	33.1	196	36.3	225	32.7	254	30	287	30
4493916	H	2006-07-19	3	53.5	41.3	0	0.0023	10	2.9	10709	72.6	41.38	29	31.3	63	46.3	92	40.9	121	35.9	154	36.3	183	35.4	212	31.3	245	30	276	28.6	304	27.2
4493870	H	2006-06-07	3	49.7	12.7	0	0.0015	10	3.8	11759	41.5	45.71	7	33.6	35	50.8	71	39	105	36.8	134	43.6	163	34.5	196	41.8	225	36.8	254	33.6	287	31.3
4494204	H	2006-07-22	2	50.2	26.4	-0.8	0.0022	10	6.3	10536	57.7	41.81	26	33.6	60	26.8	89	34	118	35.9	151	40.4	180	39.5	209	30	242	31.3	273	31.3	301	31.3
4494777	H	2006-06-07	3	33.4	42	0	0.0008	9	5.4	8384	116.5	29.62	35	18.2	71	21.8	105	29.5	134	38.1	163	36.8	196	26.3	225	23.6	254	29.1	287	25
4493831	H	2006-07-22	4	51.5	34.9	0	0.0013	10	4.6	12091	85.5	44.14	26	40.4	60	42.2	89	44.9	118	40.9	151	38.1	180	41.8	209	36.8	242	32.2	273	48.1	301	33.6
4494985	H	2006-06-06	2	32.1	23.4	-0.8	0.0005	10	3.2	8650	85.8	30.29	8	20.4	36	28.1	72	27.2	106	25.4	135	35.4	164	34	197	27.2	226	30.9	255	28.1	288	24.1
4494728	H	2006-07-23	3	53.9	15.3	0	0.0019	9	2	12028	43.9	48.13	25	45.9	59	50.8	88	43.6	117	39.5	150	41.8	179	39.5	208	36.3	241	35	272	30
4494968	H	2006-06-06	2	43.4	20.7	-0.8	0.0021	10	4.9	9381	51.1	37.45	8	27.2	36	43.6	72	36.3	106	30.9	135	31.3	164	32.7	197	26.3	226	25.4	255	19.1	288	35
4494745	H	2006-07-27	3	45.3	16.5	0	0.0024	10	2	9429	42.5	39.35	21	36.3	55	43.6	84	36.8	113	30.9	146	31.3	175	30	204	27.2	237	24.5	268	25.9	296	23.2
4494908	H	2006-06-06	2	50.9	22.3	-0.8	0.0032	9	3.9	9379	44.2	41.24	36	43.6	72	35	106	35	135	39.5	164	29.5	197	24.5	226	30.9	255	20	288	16.8
4493836	H	2006-07-28	4	72.2	29	0	0.0029	10	4.4	13673	54.3	57.04	20	45.9	54	64.9	83	54.5	112	47.2	145	47.2	174	50.4	203	43.1	236	32.2	267	30	295	32.2
4493856	H	2006-06-06	3	53.5	42.3	0	0.0016	10	5.5	11743	86.4	43.39	8	27.2	36	28.1	72	51.3	106	39.5	135	43.6	164	35.4	197	42.7	226	37.2	255	37.7	288	28.6
4493791	H	2006-07-28	4	52.4	30.6	0	0.0011	10	1.9	12765	83.5	46.25	20	37.7	54	44.9	83	49	112	43.6	145	44.5	174	42.2	203	39	236	40.4	267	41.8	295	40.4
