# Supplementary material for: Quantifying inter-group variability in lactation curve shape and magnitude with the MilkBot® lactation model
Source: PeerJ. 2013 Mar 12;1:e54. doi: 10.7717/peerj.54 (PMC3628751; doi:10.7717/peerj.54)
Supplement: Supplemental Information 1 — Individual files as described in Table 1 [file peerj-01-54-s001.zip › Additional file 17.csv]

lactkey	Breed	CalveDate	Parity	Scale	Ramp	Offset	Decay	points	RMSE	M305	PeakDay	PeakMilk	dim1	milk1	dim2	milk2	dim3	milk3	dim4	milk4	dim5	milk5	dim6	milk6	dim7	milk7	dim8	milk8	dim9	milk9	dim10	milk10
321897	H	2005-09-02	1	48.2	36.5	-0.5	-0.0001	9	7.2	14059	0	24.42	55	37.7	81	36.8	113	53.1	147	42.2	175	48.6	203	43.1	230	41.3	260	61.7	294	54.9
322794	H	2005-09-03	1	40	31.9	-0.5	0.0011	9	2.9	9777	86.1	35.29	54	33.6	80	31.8	112	37.7	146	35.4	174	37.2	202	33.6	229	25.9	259	31.8	293	27.7
322830	H	2005-09-01	1	44.7	31.5	-0.5	0.0015	8	3	10299	76	38.21	56	36.3	82	37.7	114	37.7	148	40	176	38.6	204	29.1	231	33.6	261	26.8
320222	H	2005-09-04	1	32.5	36.6	-0.5	0.0005	9	4.2	8581	120.3	30.02	53	19.1	79	24.5	111	27.7	145	34	173	29.1	201	30.9	228	28.6	258	33.6	292	26.3
322158	H	2005-09-01	1	38.3	26.9	-0.5	0.0007	9	4.7	10047	89.7	35.45	56	44.5	82	28.6	114	33.1	148	34	176	33.6	204	27.7	231	33.1	261	33.6	295	35.9
321214	H	2005-09-04	1	41.6	31.1	-0.5	0.0007	9	2.3	10774	97.6	38.05	53	36.3	79	39	111	34.5	145	38.1	173	37.7	201	35	228	37.2	258	38.6	292	30.4
321212	H	2005-09-01	1	44	36.6	-0.5	0.0004	9	4.3	11805	128.7	41.16	56	36.3	82	34.5	114	35.9	148	45.4	176	43.1	204	44	231	35	261	45.4	295	37.2
321217	H	2005-09-04	1	34.2	35.6	-0.5	0.0009	9	3.2	8576	99.9	30.49	53	28.6	79	25.9	111	25.4	145	32.7	173	30.4	201	34.5	228	30	258	26.3	292	26.3
321182	H	2005-09-01	1	38.3	32.2	-0.5	0.0009	9	3	9589	92.1	34.24	56	31.8	82	32.2	114	35.9	148	30	176	40	204	32.2	231	30.9	261	27.7	295	29.1
322811	H	2005-09-04	1	54.4	30.6	-0.5	0.0016	8	1.7	12329	72.3	46.22	53	47.2	79	43.1	111	45.4	145	45.4	173	42.7	201	40	228	36.3	258	35
322733	H	2005-08-30	1	33	36.6	-0.5	0.0001	9	5.5	9284	178.5	32.28	58	27.2	84	16.3	116	31.8	150	30.4	178	30.4	206	35.9	233	30	263	35.9	297	34.5
320232	B	2005-09-05	1	35.3	30.7	-0.5	0.0018	8	4.6	7775	68.9	29.6	17	25.9	60	28.1	122	26.3	163	27.7	197	25	228	27.2	261	29.1	291	10.9
322678	H	2005-08-30	1	37.8	32.6	-0.5	0.0004	9	2.7	10267	120.6	35.71	58	30.9	84	35	116	36.3	150	40.9	178	30.9	206	36.3	233	35.9	263	35.9	297	31.8
321892	H	2005-09-05	1	48.2	36.4	-0.5	0.0004	9	4.4	12876	126.1	44.93	52	30.9	78	46.3	110	47.2	144	49	172	45.9	200	45.9	227	43.1	257	44	291	37.2
322643	H	2005-08-30	1	29.9	27.6	-0.5	0.0026	9	4.3	5894	54.8	24.18	58	30.9	84	23.6	116	15	150	21.8	178	16.3	206	20.9	233	18.2	263	13.6	297	6.8
321921	H	2005-09-06	1	32.9	31.6	-0.5	0.0001	9	2.3	9376	167	32.4	51	30	77	32.2	109	29.1	143	31.3	171	31.8	199	28.6	226	35	256	35.9	290	33.1
320051	H	2005-08-16	1	37.7	32.1	-0.5	-0.0001	9	8.2	11041	0	19.14	5	20.4	72	45.9	98	17.7	130	38.6	164	47.7	192	40.4	220	36.3	247	35	277	42.7
321922	H	2005-09-06	1	39.4	29.6	-0.5	0.0008	9	3.6	10106	91.5	35.86	51	37.7	77	34.5	109	32.2	143	33.1	171	37.2	199	35	226	33.6	256	38.6	290	25
321889	H	2005-08-11	1	34.2	31.2	-0.5	0.0004	9	1.3	9265	114	32.26	10	23.6	77	30	103	29.5	135	32.2	169	33.1	197	32.2	225	31.8	252	30.9	282	30.4
321925	H	2005-09-06	1	35.9	33.6	-0.5	0.0009	9	3.1	9027	96.1	32.13	51	26.3	77	30.4	109	35	143	32.7	171	33.1	199	32.2	226	30	256	31.8	290	21.8
321245	H	2005-08-11	1	36.2	32.4	-0.5	0.0004	9	4.5	9846	120.8	34.23	10	23.2	77	32.2	103	27.7	135	37.7	169	35.4	197	37.7	225	39	252	24.5	282	33.1
321927	H	2005-09-06	1	40.1	30.8	-0.5	0.0008	8	2.2	10193	92.1	36.26	51	35	77	33.6	109	40	143	38.6	171	32.2	199	33.1	226	33.6	256	31.8
319920	H	2005-08-11	1	38.3	36.7	-0.5	0.0005	9	4.5	10047	118.3	35.19	10	18.6	77	26.3	103	31.8	135	32.2	169	32.7	197	41.8	225	35.9	252	32.2	282	30.9
321930	H	2005-09-06	1	40.1	28.4	-0.5	0.0021	9	2.9	8526	62.1	33.32	51	38.6	77	29.1	109	29.5	143	31.3	171	27.7	199	23.2	226	27.2	256	25.4	290	20.4
323093	H	2005-08-09	1	25.4	32.8	-0.5	0.0001	9	4	7163	156.7	24.79	12	11.8	79	23.2	105	23.2	137	25	171	34.5	199	25.9	227	24.5	254	20.4	284	23.2
321932	H	2005-09-06	1	42.1	33.5	-0.5	0.001	9	3.5	10350	90.7	37.17	51	34.5	77	30.4	109	41.3	143	38.1	171	35.9	199	37.7	226	36.3	256	31.8	290	26.3
322681	H	2005-08-09	1	41.3	33.1	-0.5	0.0013	9	4.6	9738	82.4	35.6	12	23.2	79	33.1	105	35.9	137	34.5	171	39.5	199	39	227	31.8	254	26.3	284	20.4
321153	H	2005-09-07	1	32.5	33.1	-0.5	0.0009	9	4.5	8123	93.2	29.01	50	19.1	76	35.9	108	27.7	142	29.1	170	32.2	198	30	225	23.2	255	21.3	289	26.3
322626	H	2005-08-08	1	35.7	32	-0.5	0.0006	9	1	9301	102	32.74	13	21.3	80	32.2	106	33.6	138	33.1	172	31.8	200	32.2	228	30	255	30	285	29.5
322595	H	2005-09-07	1	46.7	28.8	-0.5	0.0016	9	3.5	10564	69.1	39.85	50	44	76	35.9	108	36.3	142	39.5	170	39	198	27.7	225	31.8	255	30.4	289	31.8
322926	H	2005-08-04	1	26.4	34.8	-0.5	-0.0003	9	6	7951	0	13.38	17	18.6	84	14.5	110	28.6	142	26.8	176	31.8	204	39	232	24.5	259	24.5	289	33.1
322695	H	2005-09-07	1	44	31.4	-0.5	0.0006	9	3.9	11564	103.1	40.61	50	33.6	76	47.7	108	38.6	142	38.6	170	40.4	198	40.4	225	33.6	255	42.7	289	35.9
322800	H	2005-08-04	1	32.8	29.9	-0.5	0.001	9	2.7	8158	85.2	29.33	17	26.3	84	27.2	110	25	142	29.5	176	27.2	204	30	232	30	259	24.5	289	21.8
320058	H	2005-09-09	1	36.4	32.3	-0.5	0.001	9	2.2	9019	90.2	32.32	48	30	74	29.1	106	33.1	140	37.2	168	30.9	196	29.1	223	29.1	253	27.7	287	27.7
322719	H	2005-08-01	1	35.6	26.4	-0.5	0.0005	9	6.1	9568	95.1	33.46	20	36.3	87	19.1	113	35.9	145	32.2	179	35.4	207	28.6	235	35.9	262	31.8	292	30.9
322703	H	2005-09-09	1	38.3	36.7	-0.5	0.0015	9	8.9	8690	82.4	32.07	48	19.1	74	29.1	106	29.1	140	42.2	168	48.6	196	25	223	26.3	253	26.3	287	17.7
322716	H	2005-08-01	1	40.8	31.6	-0.5	0.0007	9	2.9	10598	100	37.36	20	30	87	34.5	113	37.7	145	37.7	179	38.6	207	37.7	235	35	262	27.7	292	37.2
322782	H	2005-09-09	1	37.9	31	-0.5	0.0025	9	5.5	7514	59.4	30.28	48	28.6	74	25.9	106	41.3	140	25.9	168	25.9	196	25.9	223	20.9	253	19.1	287	9.5
322689	H	2005-08-01	1	38.3	36.7	-0.5	0.0011	9	5.4	9203	92.7	33.16	20	13.2	87	30	113	37.7	145	27.7	179	32.7	207	31.8	235	29.1	262	30.9	292	31.8
322705	H	2005-09-10	1	44.3	30.5	-0.5	0.0021	9	2.3	9369	64.5	36.46	47	37.7	73	33.6	105	33.1	139	36.8	167	32.2	195	30	222	29.1	252	26.3	286	20.4
322161	H	2005-08-01	1	38.3	34.3	-0.5	0.0004	9	4.8	10337	124.3	35.99	20	20	87	39	113	35	145	39	179	38.1	207	34.5	235	41.8	262	35	292	25.4
322744	H	2005-09-10	1	39.3	30.9	-0.5	0.0016	9	2.5	8944	73.3	33.44	47	33.1	73	30	105	36.3	139	30.4	167	30.9	195	30	222	30	252	26.8	286	20.4
322747	H	2005-07-29	1	31.6	29.5	-0.5	0.0001	9	2.1	8969	143.4	30.92	23	27.2	90	30	116	28.6	148	29.1	182	31.3	210	28.6	238	30	265	34.5	295	31.8
321227	H	2005-09-11	1	38	33.7	-0.5	0.0009	9	3.5	9476	94.8	33.81	46	24.5	72	35	104	37.7	138	37.2	166	33.6	194	31.8	221	27.2	251	31.8	285	27.7
322756	H	2005-07-27	1	39.4	30.9	-0.5	0.0005	9	2.1	10531	107.8	36.79	25	31.3	92	34.5	118	34.5	150	38.6	184	38.1	212	34.5	240	32.2	267	33.6	297	37.2
322532	H	2005-09-11	1	22.2	27.5	-0.5	0.0027	9	4.5	4336	54.2	17.87	46	28.6	72	15.9	104	9.5	138	15.4	166	12.3	194	12.7	221	14.1	251	10.9	285	9.1
322779	H	2005-07-22	1	38.3	31.7	-0.5	0.0007	9	1.6	9892	98.9	34.93	30	28.6	97	34.5	123	38.1	155	33.6	189	34.5	217	33.6	245	30.4	272	30	302	31.8
322149	H	2005-09-15	1	38.3	29.3	-0.5	0.0005	9	1.5	10213	102	35.74	42	34.5	68	35	100	37.7	134	34.5	162	33.6	190	33.6	217	33.1	247	33.1	281	35.9
322676	H	2005-07-22	1	48.5	33.9	-0.5	0.0015	9	5.6	11029	78.3	40.92	30	30	97	52.7	123	35	155	34.5	189	41.3	217	37.2	245	32.2	272	31.8	302	26.3
322313	H	2005-09-15	1	36.2	30	-0.5	0.001	8	3	8982	84.9	32.32	42	34.5	68	28.6	100	30.9	134	31.8	162	30.9	190	30.9	217	25	247	33.1
