# Supplementary material for: Quantifying inter-group variability in lactation curve shape and magnitude with the MilkBot® lactation model
Source: PeerJ. 2013 Mar 12;1:e54. doi: 10.7717/peerj.54 (PMC3628751; doi:10.7717/peerj.54)
Supplement: Supplemental Information 1 — Individual files as described in Table 1 [file peerj-01-54-s001.zip › Additional file 18.csv]

lactkey	Breed	CalveDate	Parity	Scale	Ramp	Offset	Decay	points	RMSE	M305	PeakDay	PeakMilk	dim1	milk1	dim2	milk2	dim3	milk3	dim4	milk4	dim5	milk5	dim6	milk6	dim7	milk7	dim8	milk8	dim9	milk9	dim10	milk10
320033	H	2007-07-22	5	53.5	40.9	0	0.0023	8	3.1	10665	71.8	41.35	18	36.3	48	34.5	74	45.4	122	35.9	153	35.9	192	35.9	230	29.1	287	29.5
321762	H	2007-07-23	4	53.5	42.2	0	0.001	8	5.3	12866	104.8	45.97	17	40	47	42.7	73	33.1	121	49.5	152	48.1	191	40	229	40	286	43.1
322649	H	2007-07-21	3	59.6	28.2	0	0.0036	8	3.4	10267	47.9	45.57	19	39	49	45.4	75	48.1	123	35	154	39	193	25	231	28.1	288	18.6
323316	H	2007-07-23	2	50.2	26.4	-0.8	0.0022	8	4.3	10536	57.7	41.81	17	29.5	47	39	73	37.2	121	38.6	152	30.9	191	35	229	26.8	286	33.1
321229	H	2007-07-21	3	53.5	42.3	0	0.002	8	2.8	11123	78.5	42.09	19	34.5	49	39	75	35.9	123	43.1	154	38.6	193	37.7	231	30.4	288	31.8
320066	H	2007-07-24	2	49.8	24.1	-0.8	0.0026	8	2.9	9933	50.8	41.09	16	33.1	46	40	72	44	120	40	151	29.1	190	33.6	228	26.3	285	23.2
323532	H	2007-07-20	2	40.8	22.2	-0.8	0.0017	8	2.5	9215	57.1	35.56	20	35	50	33.1	76	31.8	124	34.5	155	33.6	194	29.1	232	24.1	289	26.8
320288	H	2007-07-24	10	30.7	26.8	0	0.001	8	1.8	7660	79.3	27.66	16	21.8	46	27.7	72	26.3	120	25	151	26.3	190	29.5	228	23.2	285	23.2
322564	H	2007-07-20	3	42.9	22.5	0	0.0016	8	5	9915	60.5	37.72	20	28.1	50	45.4	76	40	124	25.4	155	34.5	194	30.4	232	30.4	289	30.4
320599	H	2007-07-24	4	41.4	13.9	0	0.0017	8	8.7	9606	43.2	37.69	16	30.9	46	51.8	72	30.4	120	35.9	151	15	190	33.1	228	29.5	285	33.1
321126	H	2007-07-20	3	53.5	42.1	0	0.0021	8	2.6	10914	75.8	41.69	20	33.6	50	36.3	76	41.3	124	44	155	37.2	194	31.8	232	33.1	289	26.8
321538	H	2007-07-24	6	52.8	35	0	0.0028	8	3.5	9975	60.4	40.64	16	37.7	46	37.2	72	40	120	34.5	151	32.2	190	39	228	26.3	285	22.7
321032	H	2007-07-20	4	53.5	42.3	0	0.0019	8	5.4	11290	80.5	42.43	20	37.2	50	43.1	76	30.4	124	35.9	155	40	194	38.6	232	30.9	289	37.2
321552	H	2007-07-24	6	34.6	42.2	0	0.0014	8	5.4	7917	93.4	28.79	16	25.4	46	26.8	72	17.7	120	29.5	151	37.7	190	24.1	228	25	285	21.3
319926	H	2007-07-20	2	37.7	26.3	-0.7	0.0004	8	6.8	10365	102.7	35.96	20	13.6	50	37.7	76	30.4	124	39	155	43.1	194	37.7	232	33.6	289	29.1
321743	H	2007-07-24	4	53.5	42.3	0	0.0022	8	2.7	10750	74.1	41.35	16	35.9	46	39	72	35.9	120	37.2	151	39	190	35	228	35	285	25.4
322925	H	2007-07-18	2	50.2	21.9	-0.8	0.0023	8	9.2	10481	50.7	42.53	22	44	52	41.8	78	27.7	126	35.9	157	55.8	196	30.9	234	25	291	21.8
322880	H	2007-07-24	3	33.3	35.5	0	0.002	8	6.3	7023	71.5	26.93	16	19.1	46	28.1	72	20.4	120	34.5	151	33.1	190	14.5	228	15	285	21.8
321726	H	2007-07-18	4	53.5	42.3	0	0.0019	8	4.4	11290	80.5	42.43	22	33.1	52	42.7	78	31.8	126	43.1	157	35.9	196	37.2	234	36.3	291	33.6
322903	H	2007-07-24	2	37.7	25.9	-0.7	0.0008	8	7	9649	81	34.48	16	11.8	46	39	72	35.9	120	41.3	151	39	190	29.5	228	29.5	285	25.4
323257	H	2007-07-16	2	34.1	24.3	-0.8	0.0003	8	3	9548	103.8	32.93	24	25.4	54	30.9	80	33.1	128	38.6	159	32.2	198	29.1	236	30.4	293	35.9
320540	H	2007-07-25	4	44.4	42.3	0	0.0014	8	6.7	10162	93.8	36.93	15	35.9	45	29.1	71	26.3	119	26.8	150	41.3	189	34.5	227	33.6	284	35.9
323152	H	2007-07-16	2	48.1	22.6	-0.8	0.0007	8	5.1	12662	78	44.84	24	40.4	54	44	80	41.3	128	52.2	159	33.1	198	40	236	45.4	293	40
321319	H	2007-07-25	2	30.1	25.6	-0.8	0.0003	8	5.2	8444	110.7	29.11	15	12.3	45	25.4	71	29.1	119	37.7	150	33.6	189	26.8	227	24.1	284	27.7
321858	H	2007-07-15	3	53.5	42.2	0	0.0009	8	6.8	13036	108.3	46.39	25	44.5	55	42.7	81	37.2	129	39	160	41.3	199	57.2	237	44	294	38.6
321883	H	2007-07-25	3	29.5	8.9	0	0.0011	8	3.8	7517	35.3	28.12	15	27.7	45	30.4	71	26.3	119	21.8	150	17.7	189	22.7	227	27.7	284	25
321833	H	2007-07-14	4	53.5	34.4	0	0.0018	8	2.2	11705	74.5	44.17	26	39	56	41.3	82	45.4	130	41.8	161	41.3	200	37.7	238	38.6	295	27.7
323310	H	2007-07-25	2	44.1	19.8	-0.8	0.001	8	4.8	11120	63.4	40.51	15	41.3	45	41.3	71	34.5	119	35	150	35.9	189	34.5	227	38.6	284	40
323374	H	2007-07-13	2	47.7	22.7	-0.8	0.0023	8	3.5	10001	52.1	40.36	27	39	57	38.6	83	40	131	37.7	162	26.3	201	36.3	239	25.4	296	25
323420	H	2007-07-25	2	42.1	20.3	-0.8	0.0018	8	4.4	9422	52.7	36.87	15	36.3	45	36.3	71	37.2	119	33.6	150	26.8	189	22.7	227	30.4	284	31.8
321908	H	2007-07-13	3	41.9	24.1	0	0.0019	8	3.7	9213	59	35.85	27	35.9	57	30.4	83	38.6	131	35.9	162	25.4	201	30.4	239	24.1	296	27.7
320021	H	2007-07-27	3	34.6	40.7	0	0.0015	8	4	7746	87.3	28.49	13	21.3	43	21.8	69	27.7	117	29.1	148	35	187	29.1	225	19.1	282	20.4
321190	H	2007-07-13	3	55.3	31.9	0	0.0028	8	4	10514	57.7	43.21	27	33.1	57	48.6	83	46.8	131	34.5	162	37.7	201	29.1	239	26.8	296	24.1
320332	H	2007-07-27	7	52.5	37.5	0	0.0013	8	4.8	12247	89.3	44.58	13	33.6	43	41.8	69	46.8	117	34.5	148	44.5	187	47.2	225	33.6	282	40
320396	H	2007-07-13	2	53.3	22.6	-0.8	0.002	8	3	11549	54.3	45.66	27	45.9	57	40.4	83	45.4	131	45.4	162	40.4	201	33.1	239	30.4	296	30.4
320869	H	2007-07-27	3	53.5	42.1	0	0.0015	8	5.9	11967	89.3	43.9	13	38.6	43	40	69	34.5	117	50.4	148	38.6	187	39	225	30.4	282	41.8
323371	H	2007-07-10	2	46.9	25.3	-0.8	0.0014	8	2.7	11005	66.6	41.14	30	36.3	60	41.8	86	37.2	134	41.3	165	41.8	204	37.2	242	30.9	299	29.1
321689	H	2007-07-27	5	54.7	38.7	0	0.003	8	5	9973	60.9	40.86	13	37.7	43	37.2	69	33.1	117	44	148	41.3	187	32.2	225	27.7	282	17.7
322057	H	2007-07-10	2	50.2	26.4	-0.8	0.0014	8	3.8	11729	68.2	43.8	30	37.2	60	37.7	86	38.6	134	41.8	165	37.2	204	41.8	242	34.5	299	37.2
322508	H	2007-07-27	3	54.6	13.9	0	0.0034	8	1.7	9976	33.5	46.5	13	41.8	43	48.1	69	41.3	117	37.7	148	30.4	187	30.9	225	26.8	282	19.1
321974	H	2007-07-10	2	53.4	22.9	-0.8	0.0019	8	4.4	11713	55.9	45.9	30	42.7	60	47.2	86	44	134	50.4	165	32.2	204	35.9	242	29.5	299	33.1
321338	H	2007-07-28	2	30.1	21.6	-0.8	0.0013	8	3.3	7300	62.5	27.11	12	24.1	42	30.4	68	21.8	116	26.3	147	21.3	186	25	224	20.4	281	25.4
320293	H	2007-07-10	3	66.7	39.7	0	0.0032	8	5.4	11784	59.1	48.96	30	42.7	60	44.5	86	50.8	134	53.6	165	43.1	204	31.8	242	24.1	299	25
320745	H	2007-07-29	4	53.5	42.3	0	0.0014	8	4.2	12260	94.1	44.53	11	27.7	41	37.2	67	40	115	37.7	146	41.8	185	38.6	223	40.4	280	42.7
321354	H	2007-07-09	2	27.1	23.2	-0.8	0.0007	8	2.9	7101	78.5	25.19	31	22.7	61	25	87	20.4	135	26.8	166	25.4	205	26.8	243	25.4	300	17.3
323164	H	2007-07-29	2	47.9	23.4	-0.8	0.0032	8	4	8841	45.6	38.57	11	31.8	41	35	67	40	115	39	146	32.2	185	18.6	223	21.8	280	21.8
321308	H	2007-07-09	2	35	22.2	-0.8	0.0028	8	3.8	6827	47	28.92	31	30.4	61	27.7	87	26.3	135	23.2	166	20.4	205	16.3	243	26.8	300	11.8
319885	H	2007-08-01	2	50.2	26.4	-0.7	0.0016	8	5.3	11408	65.1	43.25	8	27.7	38	34.5	64	33.1	112	45.4	143	43.1	182	35.9	220	40	277	30.4
323286	X	2007-07-07	2	39.7	25	-0.8	0.0004	8	5	10911	97.9	37.87	33	34.5	63	32.2	89	29.1	137	40	168	45.9	207	37.7	245	40	302	35.9
322352	H	2007-08-01	4	51.5	27.8	-0	0.0016	8	3.9	11763	69	44.27	8	38.6	38	42.7	64	38.6	112	41.8	143	35.9	182	40.4	220	40	277	35
