# Supplementary material for: Quantifying inter-group variability in lactation curve shape and magnitude with the MilkBot® lactation model
Source: PeerJ. 2013 Mar 12;1:e54. doi: 10.7717/peerj.54 (PMC3628751; doi:10.7717/peerj.54)
Supplement: Supplemental Information 1 — Individual files as described in Table 1 [file peerj-01-54-s001.zip › Additional file 19.csv]

lactkey	Breed	CalveDate	Parity	Scale	Ramp	Offset	Decay	points	RMSE	M305	PeakDay	PeakMilk	dim1	milk1	dim2	milk2	dim3	milk3	dim4	milk4	dim5	milk5	dim6	milk6	dim7	milk7	dim8	milk8	dim9	milk9	dim10	milk10
4014999	H	2007-08-06	1	41.1	28.8	-0.5	0.0004	10	2.5	11161	107.5	38.83	6	28.6	33	36.3	62	36.8	91	36.3	125	35	153	36.8	188	36.3	216	39.5	244	40.4	274	37.2
4015008	H	2007-08-06	1	38.3	36.7	-0.5	0.0011	9	5.4	9203	92.7	33.16	33	34	62	20.4	91	28.1	125	27.2	153	32.2	188	33.6	216	31.3	244	31.3	274	33.1
4015048	H	2007-08-06	1	44	36.7	-0.5	0.0008	10	3.2	11040	102.9	39.18	6	23.6	33	32.7	62	30.9	91	35	125	36.3	153	37.2	188	39.5	216	35.4	244	38.6	274	37.7
4014965	H	2007-08-07	1	44.6	28.9	-0.5	0	10	1.9	12907	305	44.55	5	25.9	32	39.5	61	42.2	90	44.5	124	41.3	152	43.1	187	42.7	215	43.1	243	47.2	273	47.2
4015021	H	2007-08-05	1	38.3	36.7	-0.5	0.0011	10	5.2	9203	92.7	33.16	7	18.2	34	30.4	63	20.9	92	27.7	126	30	154	27.2	189	33.6	217	33.1	245	33.6	275	32.7
4014966	H	2007-08-08	1	35.9	32.3	-0.5	-0.0001	9	2.8	10566	0	18.22	31	28.1	60	33.6	89	37.7	123	30.9	151	32.2	186	35.9	214	37.2	242	38.6	272	41.3
4015027	H	2007-08-05	1	42.4	34	-0.5	0.0003	10	1.7	11690	136.4	40.56	7	23.6	34	31.8	63	39.5	92	40	126	40.4	154	36.8	189	40.9	217	41.8	245	39.5	275	40.9
4015030	H	2007-08-09	1	42.3	28.5	-0.5	0.0015	9	3.1	9772	70.7	36.53	30	33.1	59	36.8	88	38.6	122	37.7	150	32.7	185	30.4	213	25	241	27.2	271	33.6
4015013	H	2007-08-04	1	44	36.6	-0.5	0.0004	10	3.5	11824	129.8	41.22	8	25.9	35	31.8	64	34	93	34.5	127	37.7	155	37.7	190	40.4	218	40.4	246	42.2	276	43.1
4015035	H	2007-08-10	1	25.1	31.6	-0.5	0.0006	10	3.6	6563	102.3	23.08	29	22.2	58	20.9	87	14.5	121	25	149	25	184	26.3	212	24.5	240	23.2	270	20.9	305	16.3
4015011	H	2007-08-04	1	42.9	31.8	-0.5	0.0003	10	1.5	11850	128.4	41.07	8	26.8	35	34.5	64	39.5	93	42.7	127	38.6	155	39	190	42.7	218	40.9	246	41.8	276	39.5
4015031	H	2007-08-11	1	23.9	30.6	-0.5	-0.0003	10	4.7	7266	0	12.13	28	27.7	57	12.7	86	20.9	120	26.8	148	28.6	183	20.4	211	25	239	28.1	269	28.1	304	26.3
4014946	H	2007-08-03	1	42	29.9	-0.5	0.0002	10	3.7	11745	129.3	40.59	9	29.1	36	38.6	65	31.8	94	46.3	128	38.6	156	37.2	191	40.4	219	37.7	247	41.3	277	43.1
4014961	H	2007-08-12	1	50	30.7	-0.5	0.001	10	2.3	12450	87.4	44.66	27	39.5	56	42.7	85	45.4	119	43.6	147	40	182	44.5	210	44	238	40.9	268	40.4	303	33.1
4014962	H	2007-08-03	1	41.7	29.5	-0.5	0	10	2.3	12047	207.3	41.56	9	30	36	36.3	65	39	94	38.1	128	40	156	38.1	191	42.2	219	40	247	45.4	277	42.7
4014974	H	2007-08-12	1	44	29.9	-0.5	0.0008	10	2.2	11282	91.8	40.04	27	36.3	56	39	85	39.5	119	35.4	147	38.1	182	39.5	210	40.9	238	38.1	268	36.3	303	32.2
4014969	H	2007-08-02	1	27.2	35	-0.5	-0.0004	10	4.2	8372	0	13.79	10	5	37	20.4	66	24.5	95	30	129	28.6	157	30.9	192	30.9	220	30.9	248	31.3	278	29.1
4015049	H	2007-08-12	1	44	36.6	-0.5	0.0001	10	3.6	12420	186.2	43.21	27	32.2	56	37.2	85	31.8	119	41.8	147	40	182	43.6	210	45.4	238	45.4	268	42.7	303	44.9
4015024	H	2007-07-31	1	44	36.6	-0.5	0.0007	10	2.5	11296	109.8	39.8	12	29.5	39	30.9	68	35	97	38.1	131	40	159	37.7	194	42.2	222	39	250	37.7	280	37.7
4015034	H	2007-08-23	1	44	28.6	-0.5	0.0012	10	1.4	10649	77.6	38.86	16	34	45	36.8	74	40	108	36.3	136	37.2	171	34.5	199	34	227	33.6	257	34	292	32.2
4015025	H	2007-07-29	1	39	27.9	-0.5	0.0006	10	2.4	10360	96.1	36.35	14	31.8	41	33.6	70	35	99	33.1	133	35.4	161	37.2	196	30.9	224	35.9	252	35.4	282	33.1
4015038	H	2007-08-23	1	32.5	24.8	-0.5	0.0011	10	7.3	8005	71.9	29.23	16	34	45	36.3	74	16.8	108	16.3	136	22.7	171	26.3	199	25	227	28.6	257	27.2	292	27.7
4015017	H	2007-07-29	1	38.3	24.8	-0.5	0.0011	10	3.5	9416	71.9	34.38	14	34.5	41	35.4	70	38.6	99	34	133	30	161	29.1	196	32.7	224	28.6	252	32.7	282	30.4
4015042	H	2007-08-26	1	38.3	26.4	-0.5	0.001	10	3	9588	78.5	34.57	13	34	42	31.8	71	33.1	105	31.8	133	32.2	168	35.4	196	29.1	224	29.5	254	32.2	289	29.1
4015023	H	2007-07-28	1	43.4	28.5	-0.5	0.0003	10	8.3	11950	113	41.42	15	34	42	13.2	71	40.9	100	40	134	38.1	162	41.3	197	42.2	225	35.4	253	41.8	283	43.6
4015043	H	2007-09-01	1	33.3	32	-0.5	0.0007	9	2.5	8629	100.2	30.44	36	26.3	65	30	99	29.1	127	26.3	162	33.1	190	33.1	218	30.4	248	25.9	283	25.9
4015045	H	2007-07-28	1	38.3	33.3	-0.5	0.0002	10	1.9	10623	139.5	36.81	15	25.4	42	29.5	71	34.5	100	37.7	134	40	162	37.2	197	34.5	225	39	253	34.5	283	35.4
4014967	H	2007-09-02	1	41.6	29.3	-0.5	0.0002	10	3.9	11627	125.7	40.17	6	34	35	35.4	64	37.2	98	36.8	126	35	161	40.4	189	38.1	217	41.8	247	39	282	43.6
4014973	H	2007-07-26	1	42.3	29.4	-0.5	0.0008	10	1.9	10815	90.3	38.43	17	33.1	44	35.9	73	39.5	102	35	136	35	164	38.1	199	36.8	227	36.3	255	35.9	285	33.6
4014994	H	2007-09-03	1	50.9	28.1	-0.5	0.0011	10	3	12405	77.6	45.17	5	34	34	45.4	63	41.8	97	41.3	125	39.5	160	45.4	188	41.3	216	41.8	246	40.4	281	35.4
4014964	H	2007-07-25	1	30.9	31.8	-0.5	0.0002	10	2	8618	137.7	29.82	18	22.2	45	25	74	29.1	103	33.1	137	26.3	165	28.1	200	31.3	228	31.3	256	30.4	286	28.1
4015033	H	2007-09-09	1	39	27	-0.5	0.0017	9	3.5	8738	64.8	33.34	28	34.5	57	36.3	91	23.6	119	32.2	154	30	182	29.1	210	28.1	240	26.3	275	23.6
4014955	H	2007-07-23	1	44	36.6	-0.5	0.0005	10	2.8	11605	120.3	40.61	20	30	47	31.3	76	36.3	105	38.1	139	37.2	167	39	202	40.4	230	40	258	41.8	288	38.6
4015041	H	2007-09-11	1	42.3	30.2	-0.5	0.0007	9	2.2	10914	94.3	38.62	26	35	55	37.2	89	36.8	117	34.5	152	37.2	180	39.5	208	39	238	36.8	273	32.2
4015014	H	2007-07-23	1	44	36.7	-0.5	0.0008	10	2.5	11040	102.9	39.18	20	30.4	47	32.2	76	36.8	105	37.2	139	35.9	167	36.3	202	37.7	230	38.6	258	37.7	288	38.6
4015051	H	2007-09-13	1	50	28.5	-0.5	0.0005	9	3.9	13355	99.8	46.73	24	44	53	42.7	87	44.5	115	41.8	150	45.9	178	46.8	206	49.9	236	48.6	271	37.7
4015005	H	2007-07-23	1	42.5	28	-0.5	0.0009	10	3	10792	85.2	38.54	20	35.9	47	37.2	76	36.8	105	35.4	139	35.4	167	32.7	202	38.1	230	40.4	258	34.5	288	31.3
4014993	H	2007-09-14	1	45.5	28.4	-0.5	0.0007	9	1.6	11823	91.4	41.8	23	36.8	52	42.2	86	39.5	114	40.9	149	39	177	39	205	38.6	235	40.9	270	38.6
4014947	H	2007-07-21	1	43.1	31.4	-0.5	0.0008	10	1.4	11014	95.2	39.05	22	32.7	49	36.3	78	38.1	107	37.7	141	38.6	169	37.7	204	38.6	232	38.1	260	35.4	290	31.8
4015054	H	2007-09-16	1	44	36.7	-0.5	0.0008	9	3	11040	102.9	39.18	21	27.2	50	33.6	84	34.5	112	38.1	147	41.8	175	40	203	40	233	38.1	268	32.7
4014975	H	2007-07-20	1	41.7	30.9	-0.5	0.0008	10	1.8	10652	93.5	37.81	23	34	50	34.5	79	35.4	108	36.8	142	36.3	170	38.1	205	38.1	233	35.9	261	33.6	291	31.3
4015053	H	2007-09-20	1	38.8	31	-0.5	0.0004	9	2.6	10505	113.7	36.57	17	30.9	46	31.8	80	32.2	108	35.9	143	38.1	171	38.1	199	39	229	35	264	31.3
4015019	H	2007-07-18	1	40.4	29.5	-0.5	0.0003	10	2.6	11141	118	38.6	25	35.9	52	34	81	36.8	110	36.8	144	40.9	172	33.6	207	36.8	235	39.5	263	40	293	36.8
4015055	H	2007-09-21	1	32.5	24.8	-0.5	0.0014	9	4.3	7681	66.5	28.67	16	30	45	36.3	79	22.2	107	24.1	142	26.8	170	26.3	198	25	228	25	263	20
4015015	H	2007-07-16	1	34.5	28.4	-0.5	0.001	10	3.2	8624	82.7	31.02	27	28.6	54	32.2	83	33.6	112	25.9	146	28.6	174	23.2	209	29.5	237	27.7	265	31.8	295	25.4
4015047	H	2007-09-26	1	38.3	36.4	-0.5	-0.0003	9	4.6	11407	0	19.4	11	21.3	40	23.2	74	31.3	102	33.1	137	37.2	165	39.5	193	40.9	223	47.2	258	40.9
4015016	H	2007-07-15	1	40.1	32.3	-0.5	0.0006	10	5	10511	105.1	36.91	28	29.5	55	29.5	84	48.1	113	37.2	147	35	175	28.1	210	36.8	238	38.1	266	35.4	296	33.1
4015062	H	2007-09-26	1	36	34.1	-0.5	0.0009	9	2.6	8985	95.3	32.06	11	21.8	40	29.5	74	29.1	102	27.7	137	34	165	30.4	193	32.7	223	31.8	258	25
4015018	H	2007-07-14	1	42	29.1	-0.5	0.001	10	2.4	10453	83.8	37.6	29	35.9	56	36.8	85	35.9	114	38.6	148	36.8	176	29.5	211	36.3	239	32.7	267	32.2	297	34
4015058	H	2007-09-29	1	38	30	-0.5	0.0003	9	2.2	10493	121.3	36.34	8	27.2	37	32.7	71	34.5	99	33.6	134	33.6	162	35.4	190	36.8	220	34.5	255	39
