# Supplementary material for: Quantifying inter-group variability in lactation curve shape and magnitude with the MilkBot® lactation model
Source: PeerJ. 2013 Mar 12;1:e54. doi: 10.7717/peerj.54 (PMC3628751; doi:10.7717/peerj.54)
Supplement: Supplemental Information 1 — Individual files as described in Table 1 [file peerj-01-54-s001.zip › Additional file 2.csv]

lactkey	Breed	CalveDate	Parity	Scale	Ramp	Offset	Decay	points	RMSE	M305	PeakDay	PeakMilk	dim1	milk1	dim2	milk2	dim3	milk3	dim4	milk4	dim5	milk5	dim6	milk6	dim7	milk7	dim8	milk8	dim9	milk9	dim10	milk10
2238479	J	2005-02-11	8	44.1	27.6	0	0.0028	9	1.4	8448	53.6	35.19	22	30	56	37.7	89	32.7	117	32.7	147	30	180	24.5	215	23.6	245	21.8	278	20.9
2238720	J	2005-02-12	3	38.5	26.3	0	0.0026	8	2.1	7635	54.3	31.33	12	25.4	47	30.9	82	30.4	132	31.8	167	21.8	200	21.8	237	22.7	271	18.2
2238458	J	2005-02-07	3	22.4	16.2	0	0.0034	8	4.8	4093	36.7	18.8	17	25.9	52	13.2	87	10.9	137	17.7	172	7.7	205	14.5	242	11.3	276	10
2238930	J	2005-02-14	3	39.7	19.8	0	0.0032	9	3	7387	42.4	32.66	19	31.3	53	32.2	86	28.6	114	26.8	144	28.1	177	23.6	212	23.2	242	20.9	275	9.5
2238770	J	2005-02-07	3	34.1	29.6	0	0.0023	8	2.8	7025	61.4	27.83	17	18.6	52	29.5	87	31.8	137	21.8	172	24.1	205	22.7	242	17.7	276	18.2
2238708	J	2005-02-26	4	41.2	28.4	0	0.0016	8	4.4	9402	69.9	35.34	33	30	68	39.5	118	36.3	153	30.9	186	23.6	223	33.6	257	23.2	293	31.8
2238803	J	2005-02-05	2	25.2	22.9	-0.8	0.0006	8	1.9	6694	80	23.63	19	20	54	22.7	89	22.7	139	20.4	174	23.2	207	22.7	244	25.9	278	20.4
2238700	J	2005-03-06	4	44.7	23.3	0	0.0024	8	3.3	9189	52.7	37.37	25	33.1	60	42.2	110	36.3	145	26.3	178	25.9	215	25.9	249	26.8	285	25.9
2238766	J	2005-02-05	3	28.4	29.1	0	0.0026	8	2.4	5605	57.4	22.79	19	18.6	54	21.3	89	22.7	139	20.9	174	20.9	207	19.5	244	14.1	278	9.1
2238943	J	2005-03-18	2	34.7	22.5	-0.8	0.0031	8	4.8	6526	45.3	28.31	13	22.2	48	35.9	98	24.1	133	20	166	15.9	203	16.8	237	14.5	273	23.6
2238797	J	2005-02-01	2	42.5	22.5	-0.8	0.0024	8	2.1	8730	50.4	35.73	23	35.9	58	34	93	34	143	30.4	178	25.9	211	22.2	248	25.9	282	23.6
2238743	J	2005-03-20	3	33.1	25.8	0	0.0016	9	1.6	7534	65.1	28.58	11	20.4	46	30.4	96	27.2	131	26.8	164	22.7	201	23.6	235	24.1	271	23.6	305	20
2239012	J	2005-01-30	2	35.4	22.7	-0.8	0.0025	8	5.5	7147	49.7	29.53	25	28.6	60	26.8	95	29.1	145	34.5	180	12.3	213	17.7	250	18.2	284	21.3
2238576	J	2005-03-23	3	40.1	25.1	0	0.0021	10	2.1	8507	57.6	33.68	16	30.4	49	33.6	77	29.5	107	33.6	140	29.5	175	28.6	205	23.2	238	27.2	270	24.5	301	20
2238762	J	2005-01-25	3	38.7	20.6	0	0.0041	8	2.5	6390	38.5	30.57	30	32.2	65	26.3	100	30.4	150	19.5	185	15	218	15.9	255	11.8	289	13.2
2238473	J	2005-03-25	6	40.2	24.9	0	0.0026	10	2.5	7958	52.3	32.91	14	29.1	47	30	75	33.6	105	33.6	138	26.3	173	24.1	203	23.6	236	16.8	268	22.7	299	20
2238600	J	2005-01-25	2	33.9	22.8	-0.8	0.0018	10	1.5	7573	57	29.39	10	22.7	39	27.7	73	30.4	106	28.1	134	24.5	164	27.2	197	20.9	232	22.7	262	21.8	295	20.9
2238980	J	2005-04-04	2	36	22.8	-0.8	0.0012	8	1.8	8805	66.2	32.43	31	30.4	81	32.7	116	27.7	149	33.1	186	29.1	220	26.8	256	28.1	290	25.9
2238752	J	2005-01-25	2	37.6	22.7	-0.8	0.0024	8	2.6	7737	50.9	31.58	30	31.3	65	29.1	100	33.6	150	26.8	185	20	218	20	255	21.8	289	21.3
2238559	J	2005-04-07	3	35.5	22.9	0	0.0016	8	1.8	8113	60.3	31	28	30.4	78	30.9	113	27.7	146	26.8	183	23.6	217	26.3	253	26.8	287	22.7
2238776	J	2005-01-22	3	38.1	26.2	0	0.0024	8	2.8	7707	55.6	31.25	33	30.4	68	30	103	29.1	153	31.8	188	21.8	221	17.7	258	22.2	292	19.1
2238757	J	2005-04-16	3	36.7	27.7	0	0.0039	8	4	6073	45.3	27.75	19	21.8	69	31.8	104	27.7	137	22.2	174	10.4	208	17.3	244	15.9	278	10.4
2238754	J	2005-01-22	3	33.9	24.3	0	0.0029	8	2.6	6486	49.5	27.49	33	25.9	68	30	103	26.3	153	15.4	188	20	221	18.6	258	17.7	292	14.5
2238556	J	2005-04-23	3	37.6	16.1	0	0.0025	8	3.5	7687	41	32.58	12	33.6	62	35.9	97	30.4	130	26.8	167	22.2	201	26.3	237	18.2	271	14.5
2238718	J	2005-01-12	2	38.5	23	-0.8	0.0021	8	3.6	8189	53.5	32.71	43	30.9	78	28.1	113	32.2	163	34.5	198	27.7	231	21.8	268	18.2	302	18.2
2239035	J	2005-04-23	2	33.3	22.4	-0.8	0.0025	8	4.4	6770	49.5	27.92	12	28.1	62	27.7	97	17.7	130	22.2	167	27.7	201	22.2	237	15	271	19.5
2238677	J	2005-05-05	2	32.7	22.6	-0.8	0.002	8	3.1	7094	54.4	28.02	50	31.8	85	23.2	118	22.7	155	21.8	189	27.7	225	22.2	259	18.2	294	17.7
2238750	J	2005-05-09	3	24.6	31.8	0	0.0016	8	4.1	5526	73.8	20.73	46	12.7	81	25	114	21.3	151	22.2	185	22.2	221	11.8	255	15	290	15.9
2238985	J	2005-05-10	2	30.7	22.7	-0.8	0.002	8	2.3	6647	54.4	26.27	45	27.7	80	25.9	113	22.7	150	18.2	184	22.2	220	22.7	254	20.9	289	15.9
2238605	J	2005-05-13	2	29.1	22.7	-0.8	0.0024	8	2.6	5968	50.5	24.44	42	25.9	77	23.6	110	21.8	147	15	181	22.2	217	20	251	15.9	286	13.2
2238495	J	2005-05-24	2	33.9	22.5	-0.8	0.0013	8	3	8141	63.5	30.3	31	33.6	66	25	99	27.7	136	28.6	170	26.3	206	25.9	240	28.6	275	22.7
2239038	J	2005-06-08	2	30.8	22.4	-0.8	0.0019	9	3.1	6769	55.2	26.53	16	28.6	51	22.7	84	26.3	121	20.4	155	23.6	191	21.8	225	17.3	260	21.3	296	20
2238611	J	2005-06-11	2	30	22.6	-0.8	0.0014	9	2.6	7123	62.4	26.69	27	27.7	60	24.5	95	20	125	26.8	158	26.3	190	24.5	221	22.7	257	21.3	284	19.1
2238614	J	2005-06-11	2	32.6	22.6	-0.8	0.0015	9	2.2	7594	60.6	28.73	27	29.1	60	29.1	95	25.4	125	22.7	158	25.4	190	27.2	221	23.6	257	21.3	284	23.2
2238794	J	2005-06-15	3	31.2	16.1	0	0.0022	9	3.3	6656	43.1	27.36	9	27.7	44	25	77	20.9	114	20.4	148	21.3	184	20.9	218	18.6	253	21.8	289	15.9
2239009	J	2005-06-16	2	33.6	23	-0.8	0.0012	9	2.1	8216	66.9	30.22	8	18.6	43	27.7	76	33.6	113	27.7	147	30.4	183	28.1	217	26.3	252	23.2	288	23.6
2238839	J	2005-06-17	2	29.8	22.8	-0.8	0.001	9	2.1	7441	69.3	27.06	7	19.5	42	25.9	75	25.9	112	27.7	146	27.7	182	22.2	216	20.9	251	22.7	287	26.3
2238500	J	2005-06-17	2	37.7	22.5	-0.8	0.0015	9	2.6	8867	61.3	33.4	7	27.7	42	33.1	75	29.5	112	33.6	146	28.1	182	27.7	216	25	251	27.7	287	28.6
2238939	J	2005-06-21	4	37.6	16.1	0	0.0025	8	7.1	7687	41	32.58	38	49.5	71	25.9	108	23.6	142	23.2	178	18.6	212	20.9	247	22.7	283	22.7
2238847	J	2005-06-23	2	37.3	23.1	-0.8	0.0006	8	5.3	9993	83.4	35.09	36	30.4	69	35.9	106	26.8	140	36.3	176	36.8	210	27.2	245	29.5	281	41.8
2238544	J	2005-06-23	2	31	23.3	-0.8	0.0007	8	2.5	8167	79.7	28.9	36	22.7	69	25.9	106	30.9	140	30.4	176	27.7	210	27.7	245	24.1	281	27.7
2238748	J	2005-06-23	3	40.2	24.7	0	0.0026	8	3.3	8025	52.6	33.05	36	32.2	69	33.6	106	28.6	140	31.3	176	23.6	210	18.2	245	27.7	281	17.7
2238735	J	2005-07-02	3	32.6	22.2	0	0.0019	8	2.6	7153	55.5	28.09	27	28.6	60	27.7	97	23.6	131	25.4	167	23.6	201	24.1	236	16.8	272	23.6
2238702	J	2005-07-02	4	37.6	31.8	0	0.0018	8	2.4	8254	70.8	31.36	27	26.8	60	28.6	97	31.8	131	30.9	167	33.1	201	25.9	236	22.2	272	21.8
2238591	J	2005-07-04	3	37.6	35.9	0	0.0025	9	3.7	7358	64.4	29.3	37	25.9	72	27.7	102	26.8	135	16.8	167	25	198	24.1	234	22.7	261	23.2	296	19.5
2238780	J	2005-07-06	3	31.9	34.4	0	0.0008	9	4.9	8111	101.5	28.74	23	18.6	56	20	93	20.9	127	25.9	163	25.9	197	29.5	232	27.7	268	32.7	302	28.6
2238967	J	2005-07-09	2	27.4	22.8	-0.8	0.0005	9	3	7414	84.6	25.94	20	21.8	53	23.6	90	23.6	124	23.2	160	22.7	194	21.8	229	21.8	265	29.5	299	27.2
2238643	J	2005-07-11	2	31.3	23	-0.8	0.0014	9	2.9	7445	63.5	27.81	18	22.7	51	25	88	29.5	122	26.3	158	24.1	192	28.6	227	20.4	263	25.9	297	16.8
2238493	J	2005-07-15	4	24.4	33.6	0	0.0008	9	3.1	6235	100.7	22.08	14	14.1	47	15	84	20	118	17.7	154	23.6	188	21.8	223	25	259	20.4	293	21.8
2238640	J	2005-07-15	2	34.2	22.5	-0.8	0.0017	9	3.7	7788	58.1	29.91	14	28.6	47	27.7	84	29.5	118	28.6	154	21.8	188	19.5	223	26.8	259	28.6	293	19.5
