# Supplementary material for: Quantifying inter-group variability in lactation curve shape and magnitude with the MilkBot® lactation model
Source: PeerJ. 2013 Mar 12;1:e54. doi: 10.7717/peerj.54 (PMC3628751; doi:10.7717/peerj.54)
Supplement: Supplemental Information 1 — Individual files as described in Table 1 [file peerj-01-54-s001.zip › Additional file 20.csv]

lactkey	Breed	CalveDate	Parity	Scale	Ramp	Offset	Decay	points	RMSE	M305	PeakDay	PeakMilk	dim1	milk1	dim2	milk2	dim3	milk3	dim4	milk4	dim5	milk5	dim6	milk6	dim7	milk7	dim8	milk8	dim9	milk9	dim10	milk10
4014045	H	2005-12-09	3	62.8	9.5	0	0.0025	10	5.5	13159	29.4	57.12	32	58.1	59	55.4	88	49.9	114	43.6	149	52.7	178	30	206	38.1	241	30	268	40.9	305	29.1
4014126	H	2005-12-12	4	52.6	32	0	0.0019	10	3.1	11360	69.5	43.46	29	40	56	43.6	85	40	111	45.4	146	40.9	175	40.9	203	30	238	31.8	265	30.9	302	34.5
4014054	H	2005-12-07	2	60.2	24.1	-0.8	0.0033	9	3.9	10897	45.4	48	34	45.4	61	45.4	90	42.7	116	47.2	151	37.2	180	36.3	208	34.5	243	20.9	270	20
4014723	H	2005-12-13	3	53.5	8.7	0	0.0029	9	3.6	10625	26.4	48.36	26	51.8	54	49	82	44.5	110	38.1	145	39	173	32.7	202	24.5	237	20.9	265	27.7
4014640	H	2005-12-07	3	69.6	25.9	0	0.0028	9	2.7	13417	51.9	56.14	33	56.3	60	51.8	88	56.3	116	52.7	151	43.6	180	38.1	208	41.8	242	36.3	270	32.7
4014754	H	2005-12-17	4	56.8	10.2	0	0.0025	10	4	11766	30.5	51.25	22	50.8	50	53.6	78	47.2	106	33.6	141	35.4	169	36.8	198	35	233	33.1	261	33.6	296	30
4014442	H	2005-12-03	4	70.1	19	0	0.0024	9	1.8	14555	46.6	60.09	36	59.9	64	59.9	92	54.5	120	52.2	155	50.4	183	43.6	215	43.6	247	36.3	274	39.5
4014431	H	2005-12-17	5	61.6	19.3	0	0.0022	10	1.9	13054	48.3	53.07	22	49.9	50	53.6	78	48.6	106	48.1	141	46.8	169	42.7	201	43.1	233	33.6	260	35.4	297	31.3
4014451	H	2005-12-03	2	47.9	21	-0.8	0.0009	9	5	12170	67.2	44.05	37	47.2	65	44	93	36.8	120	43.1	155	42.2	184	36.3	212	41.8	247	30.4	275	45.9
4014489	H	2005-12-23	4	46.8	37.2	0	0.0019	10	3.7	9988	75.1	37.89	17	34	45	28.1	73	42.7	100	36.8	135	37.7	164	38.1	192	30.4	227	27.7	255	29.1	290	26.3
4014440	H	2005-12-01	2	52.1	21.7	-0.8	0.0018	9	1.8	11696	55.4	45.44	38	48.1	66	43.1	94	42.2	122	42.2	157	41.3	185	35	217	35.9	249	33.6	276	32.7
4014438	H	2005-12-24	3	53.5	42.3	0	0.0025	10	4.6	10420	70.6	40.69	15	24.5	43	36.8	71	35.9	99	33.6	134	35	162	38.6	194	35.4	226	33.6	253	34.5	290	27.2
4014124	H	2005-11-30	3	52.5	10.9	0	0.0021	10	6.2	11551	34	47.82	5	35.4	41	51.8	68	49.9	97	27.2	123	41.8	158	35.4	187	40.9	215	40.9	250	31.8	277	25.4
4014058	H	2005-12-29	2	55.4	22.6	-0.8	0.0027	10	4	10894	48	45.8	12	35.4	39	45.4	68	53.6	94	40.9	129	30.9	158	35.4	186	36.3	221	31.8	248	28.1	285	24.5
4013637	H	2005-11-29	2	51	24.1	-0.8	0.0017	10	3.5	11597	61	44.31	6	30	41	42.2	69	40	97	45.4	124	42.2	159	44.9	188	40	216	38.1	251	28.6	279	27.7
4014764	H	2006-01-02	2	48.3	21.6	-0.8	0.0023	10	3.3	10028	49.7	40.94	7	36.3	35	40.4	62	36.3	90	38.1	125	34.5	153	35	182	33.1	216	23.6	245	28.6	280	29.5
4014460	H	2005-11-27	2	50.2	22.6	-0.8	0.0022	10	1.2	10527	51.9	42.48	8	34.5	43	41.8	71	40	99	39.5	126	39.5	161	35.4	190	32.7	218	32.2	253	27.7	281	25.9
4014773	H	2006-01-04	3	44.4	28.4	0	0.0026	10	5.7	8783	56.7	35.76	5	23.6	33	34	60	35.4	88	35.4	123	38.1	151	31.8	180	25	214	15.9	243	17.3	278	33.6
4014755	H	2005-11-26	4	54.1	37.4	0	0.0034	10	4	9333	55.6	39.66	9	29.1	45	36.3	72	39	101	41.8	127	38.1	162	33.6	191	28.1	219	27.2	254	23.6	281	10.9
4014582	H	2006-01-07	4	56.7	13.5	0	0.0023	9	1.9	12058	37.9	50.44	29	52.2	57	49	85	43.6	120	44.5	148	37.2	180	39	212	36.3	239	33.6	276	30
4014386	H	2005-11-17	3	52.7	12.2	0	0.0028	10	1.9	10403	32.9	46.35	17	44.5	52	46.3	80	39	108	39.5	136	33.6	171	32.2	199	27.7	231	28.1	263	24.1	290	26.8
4014553	H	2006-01-10	2	58.9	21.5	-0.8	0.0017	9	3.5	13482	56.8	51.77	27	51.3	54	49.9	82	52.2	117	47.2	145	43.1	174	40.4	208	47.2	237	44.9	272	33.6
4014083	H	2005-11-10	4	55.9	36.3	0	0.002	10	3.7	11777	72.5	45.06	25	35.4	61	43.6	88	49.9	117	49	143	40	178	38.1	207	32.7	235	40	270	29.1	297	30
4014691	H	2006-01-10	4	53.5	8.7	0	0.003	9	2.8	10414	25.9	48.17	26	54.5	54	48.1	82	43.6	117	38.1	146	31.8	174	33.6	208	26.3	236	24.1	272	22.7
4014179	H	2005-10-29	5	53.5	9.9	0	0.0022	10	3.8	11574	31.2	48.82	9	42.7	37	47.2	73	45.4	100	47.2	129	39	155	42.7	190	36.3	219	31.8	247	32.7	282	19.1
4014704	H	2006-01-14	2	64.6	20.5	-0.8	0.0045	9	3.9	10167	35.9	50.45	22	49	50	55.4	78	51.8	113	34.5	142	30.9	170	27.2	204	22.7	232	20.4	268	20.9
4014056	H	2005-10-28	2	47.1	23.3	-0.8	0.0013	10	2.8	11239	64.6	41.85	10	34.5	38	36.3	74	45.4	101	36.3	130	41.8	156	36.3	191	39	220	36.3	248	34.5	283	30.9
4014547	H	2006-01-20	6	53.5	8.7	0	0.003	9	5.5	10414	25.9	48.17	16	51.8	44	40	72	34.5	107	34.5	135	30.9	164	35	199	38.1	227	30	262	24.1
4014513	H	2005-10-28	2	68.5	23.1	-0.8	0.0025	10	4.8	13812	50.2	57.03	9	44	37	58.1	73	54.5	101	44	128	52.7	156	54	191	48.1	219	40.4	248	32.2	282	28.6
4015209	H	2006-01-24	6	62.5	11	0	0.0038	9	3.1	10985	27.8	54.05	12	50.8	40	49	68	50.8	103	43.6	132	36.3	160	39	194	31.8	222	26.8	258	18.2
4013676	H	2005-10-27	5	55.7	30.5	0	0.0022	10	4.2	11623	63.7	45.56	11	32.7	39	40.9	75	52.7	102	45.4	131	48.1	157	32.7	192	34.5	221	31.8	249	34.5	284	30.4
4014499	H	2006-01-24	6	62.5	11	0	0.0038	9	3.1	10985	27.8	54.05	12	50.8	40	49	68	50.8	103	43.6	132	36.3	160	39	194	31.8	222	26.8	258	18.2
4014443	H	2005-10-19	6	54.1	16.6	0	0.0028	10	2.8	10638	40.2	46.18	18	43.6	47	44.9	82	44.9	110	35.4	138	38.1	165	34.5	200	35	229	31.3	257	25.4	292	18.6
4014398	H	2006-01-27	3	54.9	18.9	0	0.0034	9	2.4	9865	39.8	44.94	9	38.6	37	42.2	65	43.6	100	39.5	128	35.9	160	35	192	23.6	219	23.6	256	24.5
4014549	H	2005-10-18	5	54.4	20.4	0	0.004	10	3	9056	38.7	43.06	19	41.8	47	40	82	39	110	35.4	138	37.2	166	24.5	201	25.4	229	19.5	258	15	293	19.1
4014505	H	2006-01-29	3	53.5	30.6	0	0.0019	8	2.5	11593	67.8	44.47	35	44.5	63	39	98	44.5	126	45.4	155	39	190	36.3	218	35.9	253	33.1
4014720	H	2005-10-11	3	50.8	30.9	0	0.002	10	2	10823	66.4	41.86	26	40	54	40.9	89	39	117	38.6	145	35.9	173	33.6	208	34	236	34.5	268	32.7	300	26.8
4014192	H	2006-01-31	2	54.6	23.4	-0.8	0.0031	10	4.2	10201	46.3	44.15	6	34.5	35	41.8	61	43.6	96	39	125	37.2	153	39	188	35.4	215	29.1	252	14.5	305	23.6
4014520	H	2005-10-02	4	66.5	9.7	0	0.0045	9	5.3	10679	24	57.17	35	59.9	63	53.6	99	45.4	127	28.6	154	30	182	30	217	32.7	245	25	274	11.3
4014706	H	2006-02-08	2	52.6	22.1	-0.8	0.0039	9	2.4	8816	39.7	41.41	25	39	53	45.4	88	34.5	117	30	145	30	179	27.2	207	25.9	243	18.2	297	15
4014466	H	2005-09-24	2	43.4	22	-0.8	0.002	9	3.4	9416	53.3	37.31	9	34.5	43	35	72	32.2	107	35	135	34.5	163	34	190	27.2	225	32.2	254	22.7
4015217	H	2006-02-10	3	52.7	11.7	0	0.0023	9	3.1	11207	34.4	47.38	23	47.2	51	50.4	86	41.8	114	38.1	143	38.1	177	28.6	206	32.2	241	32.7	295	30.9
4014405	H	2005-09-22	2	38.6	22.1	-0.8	0.0017	10	1.7	8746	57.2	33.7	10	25.9	45	36.3	73	33.6	108	29.1	136	27.7	164	29.5	192	28.1	227	25.9	255	25	287	25.9
4014590	H	2006-02-16	4	62.5	36.4	0	0.002	9	3.4	13175	72.6	50.39	17	42.7	45	48.1	80	47.2	108	48.1	140	49	172	44.5	199	49.9	236	36.3	289	30.9
4014319	H	2005-09-19	3	45.6	42.2	0	0.0008	10	5.8	11306	112.9	40.06	14	25	48	27.7	77	42.2	112	41.3	140	27.2	168	40	195	36.8	230	43.1	259	42.2	287	34.5
4014745	H	2006-02-18	2	54	21.7	-0.8	0.0021	8	3.9	11561	52	46.24	43	48.6	78	46.3	106	40.4	135	36.3	169	35	198	44	233	34.5	287	26.3
4015214	H	2005-09-18	2	46.5	26.1	-0.8	0.0012	10	3	11240	71.7	41.3	15	34.5	49	39.5	77	35.4	113	38.1	141	40.4	168	40.9	196	40.4	231	36.3	259	34.5	288	28.1
4014049	H	2006-02-19	8	60.3	33.6	0	0.0035	9	7.3	10404	52.5	44.98	16	41.8	42	43.6	77	39	106	38.1	134	44.5	169	32.7	196	34.5	233	38.1	286	6.4
4014518	H	2005-09-12	4	53.5	8.7	0	0.0029	10	3.5	10625	26.4	48.36	21	50.8	55	50.8	84	40.4	119	39	147	37.2	175	34	202	31.3	237	29.5	265	23.2	294	15
4014266	H	2006-02-25	2	52.9	22.8	-0.8	0.0022	9	2.8	11113	52.4	44.75	8	38.1	36	40.9	71	44.5	99	38.6	128	40.9	163	37.2	191	38.6	226	33.1	280	24.5
