# Supplementary material for: Quantifying inter-group variability in lactation curve shape and magnitude with the MilkBot® lactation model
Source: PeerJ. 2013 Mar 12;1:e54. doi: 10.7717/peerj.54 (PMC3628751; doi:10.7717/peerj.54)
Supplement: Supplemental Information 1 — Individual files as described in Table 1 [file peerj-01-54-s001.zip › Additional file 21.csv]

lactkey	Breed	CalveDate	Parity	Scale	Ramp	Offset	Decay	points	RMSE	M305	PeakDay	PeakMilk	dim1	milk1	dim2	milk2	dim3	milk3	dim4	milk4	dim5	milk5	dim6	milk6	dim7	milk7	dim8	milk8	dim9	milk9	dim10	milk10
701077	J	2007-02-17	1	33.4	29.9	-0.5	0.0006	8	3.4	8763	98.1	30.83	31	30	59	33.1	94	27.7	122	29.5	157	23.6	192	30	234	30.9	273	31.8
701070	J	2007-02-24	1	35.4	32.3	-0.5	0.0002	9	4	9899	142.5	34.25	24	25.9	52	26.3	87	33.1	115	37.2	150	32.7	185	40.4	227	26.8	266	35.4	304	36.8
700171	J	2007-02-16	1	46.3	29.3	-0.5	0.0022	8	3.3	9653	61.4	38.05	32	37.7	60	40.9	95	42.2	123	38.6	158	31.3	193	25	235	26.8	274	23.6
700516	J	2007-02-25	1	35.6	30.7	-0.5	0.0005	9	2.3	9569	109.4	33.38	23	27.2	51	31.8	86	32.2	114	33.6	149	34	184	31.3	226	28.1	265	36.8	303	30.4
700528	J	2007-02-04	1	41.4	31.3	-0.5	0.0012	9	4.2	9897	81	36.11	16	33.1	44	25.9	72	37.2	107	39.5	135	38.6	170	34	205	26.3	247	32.2	286	29.1
700536	J	2007-02-26	1	46	29.6	-0.5	0.0003	9	8.7	12728	120.9	44.06	22	35	50	40.9	85	61.7	113	50.4	148	44.5	183	38.6	225	33.1	264	44.5	302	55.8
700779	J	2007-02-04	1	40.5	31.5	-0.5	0.0009	9	2.9	10096	89.4	36.16	16	26.8	44	31.3	72	34.5	107	40.9	135	40	170	35	205	29.1	247	32.2	286	30.4
701078	J	2007-02-28	1	32	30.8	-0.5	0.0007	9	1.7	8299	97.1	29.31	20	24.5	48	26.3	83	29.1	111	29.5	146	30	181	26.3	223	25.9	262	30.4	300	25.4
700182	X	2007-02-04	1	50.5	35.4	-0.5	0.0007	8	9.5	13007	108	45.81	23	31.3	51	31.8	107	52.7	135	60.4	170	53.6	205	46.8	247	37.2	286	28.1
701074	J	2007-02-28	1	35.7	31.5	-0.5	0.001	9	3.5	8752	86.1	31.55	20	22.2	48	27.7	83	35.4	111	33.6	146	35	181	24.1	223	28.1	262	30.4	300	22.7
701067	J	2007-02-03	1	38.5	31.5	-0.5	0.001	9	2.6	9518	87.5	34.22	17	24.5	45	31.3	73	31.8	108	39.5	136	37.2	171	31.3	206	31.3	248	28.1	287	28.1
700783	J	2007-03-04	1	38.2	30.1	-0.5	0.0009	9	4	9601	87.8	34.36	16	28.6	44	33.1	79	31.8	107	41.3	142	30	177	25	219	32.2	258	30.4	296	33.1
700520	J	2007-02-02	1	42	32.2	-0.5	0.0006	9	7.6	10997	104.1	38.65	18	28.1	46	33.6	74	35.9	109	39.5	137	30.9	172	53.6	207	47.2	249	29.5	288	28.1
701069	J	2007-03-10	1	39.3	30.7	-0.5	0.0002	9	4.2	10968	132.2	37.92	10	19.5	38	37.2	73	39.5	101	33.6	136	36.3	171	44	213	33.1	252	41.8	290	34.5
701062	J	2007-02-02	1	38.6	31.1	-0.5	0.0013	9	3.7	9074	78	33.39	18	26.8	46	32.7	74	27.7	109	38.1	137	37.2	172	31.3	207	25	249	24.5	288	28.1
700163	J	2007-03-10	1	46.4	30	-0.5	0.0004	8	7.5	12657	114.4	43.96	17	29.5	73	48.6	101	58.1	136	51.3	171	44.5	213	47.7	252	44.5	290	30.4
700770	J	2007-02-01	1	46.6	29.6	-0.5	0.0015	9	4.2	10667	71.6	39.93	19	31.8	47	41.8	75	44.9	110	42.2	138	42.7	173	37.7	208	27.7	250	25.9	289	33.1
700781	J	2007-03-14	1	32.2	31.6	-0.5	0.0003	8	4.4	8836	124	30.65	34	26.3	69	22.2	97	32.2	132	35	167	27.7	209	33.1	248	35.4	286	24.1
701063	J	2007-02-01	1	35.4	33.2	-0.5	0.0002	9	3.7	9824	138.6	34.05	19	20.4	47	25.9	75	29.1	110	39.5	138	37.2	173	35	208	31.3	250	35.9	289	31.8
700774	J	2007-03-14	1	38.1	29	-0.5	0.0009	9	5.6	9663	87	34.5	6	23.2	34	35.9	69	38.1	97	34.5	132	28.6	167	20	209	35.9	248	31.3	286	35.9
700512	J	2007-02-01	1	44.2	31.4	-0.5	0.0002	9	4	12383	139.8	42.81	19	30.9	47	39	75	39.5	110	44.9	138	46.3	173	43.1	208	38.1	250	35.9	289	49.5
701129	J	2007-03-16	1	39.7	30.7	-0.5	0.0001	8	5.1	11212	146.4	38.71	32	31.8	67	40.9	95	40	130	35	165	27.7	207	37.2	246	41.8	284	44.5
701059	J	2007-01-28	1	44.3	32	-0.5	0.001	9	4.8	10908	87.9	39.23	23	29.5	51	32.7	79	43.6	114	42.2	142	44	177	35	212	31.3	254	40.9	293	26.8
700543	J	2007-04-08	1	46.7	30.7	-0.5	0.002	9	6.1	10003	66.1	38.62	9	22.7	44	31.8	72	50.4	107	44.5	142	38.6	184	25.9	223	28.1	261	28.1	296	23.6
700526	J	2007-01-27	1	32.9	29.9	-0.5	0.0007	9	3.7	8504	94.1	30.08	24	26.8	52	33.6	80	26.3	115	31.8	143	23.2	178	25.9	213	30	255	25.9	294	31.8
700537	J	2007-04-12	1	32	29.5	-0.5	0.0024	9	3.5	6517	59.6	26.03	5	17.3	40	26.3	68	35	103	23.6	138	20	180	16.8	219	20.4	257	17.7	292	15.4
701066	J	2007-01-27	1	38.1	31.9	-0.5	0.0008	9	5.3	9728	95.8	34.5	24	25.4	52	32.7	80	30.4	115	35.4	143	42.7	178	37.7	213	32.7	255	20.4	294	33.1
701089	J	2007-04-13	1	41.4	30.1	-0.5	0.0014	8	2.7	9605	74.3	35.66	39	34	67	40	102	35	137	27.7	179	33.1	218	30.4	256	29.1	291	28.1
700769	J	2007-01-18	1	43.3	31	-0.5	0.0013	9	3.5	10199	78.2	37.48	33	34.5	61	32.7	89	42.2	124	37.7	152	37.2	187	36.3	222	25	264	30.9	303	30.4
700788	J	2007-04-17	1	35.6	31	-0.5	0.0002	8	3.2	10017	142.4	34.6	35	31.8	63	29.5	98	35	133	32.7	175	30.9	214	34	252	40.9	287	35.9
700771	J	2007-01-13	1	40	31.8	-0.5	0.0012	8	4.5	9648	83.8	35.01	38	25.4	66	36.3	94	39.5	129	33.1	157	38.6	192	36.3	227	25	269	26.8
701085	J	2007-04-18	1	33.4	30.6	-0.5	0.0018	8	1.9	7370	69	28.03	34	26.3	62	28.1	97	30	132	25	174	21.8	213	25.4	251	22.7	286	17.7
701055	J	2007-01-12	1	44.6	32.1	-0.5	0.0012	8	5	10754	84.3	39.02	39	33.1	67	33.6	95	39.5	130	44.9	158	44	193	39	228	31.3	270	25.9
701072	J	2007-04-18	1	31.5	30	-0.5	0.0006	8	4.7	8232	97.5	28.99	34	34	62	23.2	97	25	132	26.3	174	30.9	213	28.1	251	21.8	286	31.8
700777	J	2007-01-06	1	46.6	30.9	-0.5	0.0015	8	3.4	10626	73.4	39.7	45	35.9	73	41.8	101	43.6	136	43.6	164	35	199	34	234	29.1	276	26.8
700530	J	2007-04-21	1	35.9	31.2	-0.5	0.0005	8	4	9597	108.7	33.52	31	30.4	59	28.1	94	35	129	30	171	34.5	210	38.1	248	35.9	283	25
700150	X	2006-11-30	1	39.6	35.4	-0.5	0.0005	8	3.8	10556	121.3	36.86	35	28.6	70	29.1	112	32.2	151	38.1	189	38.1	224	34.5	252	40.4	280	32.7
700539	J	2007-04-23	1	45	29.4	-0.5	0.0008	8	3.7	11517	90.2	40.94	29	36.8	57	44.9	92	41.8	127	32.7	169	35.9	208	40.4	246	38.1	281	38.1
700175	X	2006-11-30	1	44.4	28.4	-0.5	0.0001	8	3	12598	136.1	43.39	28	40.9	84	38.1	112	44	147	43.1	182	41.3	224	40	263	45.9	301	44.5
701084	J	2007-04-30	1	37.3	30.8	-0.5	0.0008	9	6.2	9500	92.5	33.77	22	29.1	50	28.1	85	37.7	120	35.4	162	32.2	201	33.1	239	25.4	274	19.1	302	41.8
700172	J	2006-12-31	1	35.7	32.5	-0.5	0.0006	9	6.1	9287	103	32.69	17	15	51	29.5	79	31.3	107	40.9	142	39.5	170	37.2	205	30	240	21.3	282	29.5
700494	J	2007-05-23	1	43.1	30.7	-0.5	0.0008	8	3.8	10947	91.9	38.95	27	35	62	37.7	97	36.3	139	35.9	178	39.5	216	42.2	251	38.1	279	27.2
701020	J	2006-12-05	1	46.6	30	-0.5	0.0021	8	4.9	9828	63.7	38.35	37	37.7	77	37.2	105	33.6	133	43.6	168	38.1	196	33.6	231	23.6	266	20
701094	J	2007-06-14	1	35.5	30.9	-0.5	0.0006	9	3	9333	101.9	32.78	5	21.8	40	32.7	75	25	117	33.1	156	35.4	194	33.1	229	31.8	257	28.6	285	30
700475	J	2006-12-02	1	38.2	30.7	-0.5	0.0017	8	2.2	8524	70.3	32.23	40	31.3	80	29.5	108	33.6	136	33.1	171	29.5	199	23.2	234	25.9	269	24.1
701095	J	2007-06-16	1	45.9	30.7	-0.5	0.0003	8	1.9	12717	126.7	44.02	38	39	73	42.7	115	47.7	154	40.4	192	43.1	227	44	255	44.5	283	43.1
700498	J	2006-11-18	1	46.1	30	-0.5	0.0003	9	5.8	12720	120.7	44.07	17	35.9	54	43.1	94	48.6	122	44	150	51.8	185	48.6	213	51.8	248	46.8	283	32.7
701093	J	2007-06-19	1	42.1	31.9	-0.5	0.0011	8	4.5	10184	84.3	36.92	42	28.1	81	39.5	119	40.9	154	35.9	182	35	210	37.7	245	33.6	273	22.7
700545	X	2006-11-04	1	30.3	30.6	-0.5	0.0005	9	4.2	8080	105.7	28.26	26	29.1	60	21.3	104	24.5	136	28.1	158	27.2	199	29.1	227	35	262	23.6	297	24.1
700556	X	2007-06-22	1	54.4	33.4	-0.5	0.0011	8	5.8	13255	89	47.75	32	43.1	67	38.1	109	51.3	148	52.2	186	53.6	221	39.5	249	41.8	277	34
