# Supplementary material for: Quantifying inter-group variability in lactation curve shape and magnitude with the MilkBot® lactation model
Source: PeerJ. 2013 Mar 12;1:e54. doi: 10.7717/peerj.54 (PMC3628751; doi:10.7717/peerj.54)
Supplement: Supplemental Information 1 — Individual files as described in Table 1 [file peerj-01-54-s001.zip › Additional file 22.csv]

lactkey	Breed	CalveDate	Parity	Scale	Ramp	Offset	Decay	points	RMSE	M305	PeakDay	PeakMilk	dim1	milk1	dim2	milk2	dim3	milk3	dim4	milk4	dim5	milk5	dim6	milk6	dim7	milk7	dim8	milk8	dim9	milk9	dim10	milk10
700892	J	2006-08-23	3	44.3	34.8	0	0.001	10	3.4	10785	92.5	38.77	7	24.5	31	35	70	35.9	104	35.9	141	43.1	181	35.9	209	37.7	237	31.8	272	29.1	300	38.6
700393	J	2006-08-25	2	59.3	22.1	-0.8	0.0012	9	5.4	14448	64.4	53.38	5	31.8	29	55.8	68	59.5	102	61.7	139	54.9	179	45.9	207	45.4	235	41.3	270	36.8
700641	J	2006-08-11	4	54.7	27.8	0	0.0038	9	4.6	9144	45.9	41.48	19	43.1	43	34	82	40	116	38.6	153	27.2	193	30.9	221	27.2	249	14.5	284	17.3
700801	J	2006-08-27	5	37.6	35.9	0	0.0025	8	3.7	7358	64.4	29.3	27	20.9	66	23.2	100	30.9	137	28.6	177	23.2	205	25.9	233	17.3	268	20
700906	J	2006-08-10	2	35.5	23.5	-0.8	0.0008	9	4.2	9149	75.9	32.71	20	20.4	44	32.7	83	35	117	33.6	154	30	194	23.2	222	36.3	250	27.7	285	29.1
700414	J	2006-08-28	2	56.9	22.5	-0.8	0.0023	8	2	11817	51.1	48.03	26	45.4	65	50.4	99	46.3	136	39	176	34.5	204	37.7	232	34	267	30
700952	J	2006-08-08	2	46.4	22.9	-0.8	0.0008	9	2	11975	74.7	42.81	22	38.1	46	39	85	42.7	119	42.7	156	44.5	196	37.2	224	36.3	252	39.5	287	36.8
700954	J	2006-08-31	2	43.5	23.1	-0.8	0.0013	9	3.8	10493	65.3	38.89	23	34	62	35	96	35	133	41.8	173	38.6	201	37.7	229	34.5	264	30.4	292	23.2
700197	J	2006-08-07	6	48.8	35.6	0	0.001	9	6.7	11929	95	42.77	23	24.5	47	37.7	86	35.9	120	55.4	157	41.8	197	34.5	225	35	253	42.2	288	37.7
700668	J	2006-08-31	3	61.9	20.2	0	0.0026	9	7.3	12437	46.8	52.1	23	45.4	62	63.1	96	54	133	43.1	173	28.1	201	31.3	229	29.1	264	39.5	292	35.9
700690	J	2006-08-03	2	37.7	22.9	-0.8	0.0014	9	3.4	8884	62.2	33.39	27	31.8	51	30	90	32.2	124	30.9	161	32.7	201	33.1	229	28.6	257	18.6	292	26.3
700316	X	2006-09-01	3	44.8	39.4	-0	0.0026	8	4.3	8625	66.3	34.25	22	28.6	61	37.2	95	27.2	132	23.6	172	29.5	200	32.7	228	25	263	23.6
700871	J	2006-08-02	4	44.1	35.9	0	0.0016	8	6.9	9926	80.6	36.82	28	22.2	52	35	125	49	162	41.8	202	30.9	230	27.7	258	25	293	25
700882	J	2006-09-01	3	55.6	16.2	0	0.0016	9	5.2	13046	48.9	50.31	22	54.9	61	46.3	95	44.9	132	39	172	35.9	200	46.8	228	43.6	263	39.5	291	33.6
700616	J	2006-07-29	4	52.1	35.3	0	0.0009	9	3.8	12930	97.9	46.12	32	44	56	35	95	46.3	129	44	166	46.8	206	43.6	234	44	262	43.6	297	36.8
700806	J	2006-09-02	5	39.2	19.5	0	0.0018	9	3.4	8810	52.4	34.49	21	36.3	60	27.2	94	30.9	131	31.3	171	33.1	199	25.9	227	26.3	262	23.6	290	24.5
700605	J	2006-07-26	5	60.2	28.1	0	0.0031	8	4.8	11105	51.7	47.24	59	48.1	98	37.2	132	42.7	169	41.8	209	36.3	237	32.2	265	21.3	300	18.2
700737	J	2006-09-06	2	44.5	22.7	-0.8	0.0015	9	5.8	10355	60.6	39.21	17	37.7	56	29.5	90	44	127	39	167	29.5	195	31.3	223	39.5	258	34	286	21.8
700417	J	2006-07-26	2	37.7	22.6	-0.8	0.0007	9	4.1	9892	77.2	35.08	35	38.1	59	31.3	98	27.2	132	37.2	169	34	209	29.5	237	33.6	265	29.1	300	35.4
700304	J	2006-09-08	3	38.7	23.4	0	0.0022	9	4.3	8200	54.8	32.74	15	25.9	54	35	88	38.6	125	19.5	165	25.4	193	27.2	221	23.6	256	23.6	284	21.8
700898	J	2006-07-25	3	61	27.4	0	0.002	9	4.3	13162	62.5	51.19	36	45.4	60	55.8	99	50.4	133	49	170	44.5	210	33.1	238	40.4	266	30.4	301	39.5
700697	J	2006-09-11	2	47.8	23	-0.8	0.0006	9	5.2	12784	82.6	44.92	12	35	51	40	85	46.3	122	40.4	162	54.9	190	42.7	218	34.5	253	39.5	281	44
700630	J	2006-07-24	4	53	30.2	0	0.0012	9	4.1	12695	80	46.37	37	38.1	61	49.5	100	50.4	134	44.9	171	44.5	211	35.9	239	33.6	267	39.5	302	42.2
700241	J	2006-09-18	5	37.2	35.7	0	0.0011	8	6.4	8912	91.1	32.2	44	16.8	78	24.5	115	32.7	155	29.5	183	31.3	211	23.6	246	33.1	274	32.2
700384	J	2006-07-22	2	45.7	22.7	-0.8	0.003	8	5.3	8599	45.6	37.22	39	38.1	63	36.3	102	30.9	136	25.9	173	40.4	213	21.8	241	18.2	269	18.6
700854	J	2006-09-22	4	63.4	18	0	0.0018	8	12.7	14182	49.4	55.97	40	67.2	74	56.7	111	55.8	151	17.7	179	50.8	207	31.8	242	34	270	42.7
700203	J	2006-07-22	6	63.1	31.3	0	0.001	9	5	15646	88.5	56.19	39	45.4	63	61.3	102	52.7	136	60.4	173	59.9	213	56.3	241	48.1	269	43.6	304	43.6
700740	J	2006-09-23	2	46.1	22.9	-0.8	0.0011	8	2.8	11486	69	41.85	39	40	73	38.6	110	41.8	150	38.6	178	44	206	39.5	241	33.1	269	32.2
700195	J	2006-07-21	7	56.2	31.9	0	0.0014	9	6.5	12982	77.5	48.07	40	40.4	64	52.2	103	44	137	52.7	174	52.2	214	31.8	242	32.7	270	35.9	305	43.6
700718	J	2006-09-24	2	43.8	22.9	-0.8	0.0009	9	2.8	11207	73.4	40.23	38	38.6	72	35.9	109	43.1	149	35.9	177	40.4	205	37.2	240	38.1	268	35.9	303	30
700938	J	2006-07-19	2	45.8	23	-0.8	0.0012	9	4.8	11153	66.2	41.12	6	27.2	42	38.1	66	41.8	105	42.7	139	42.7	176	35	216	25.4	244	42.7	272	31.8
700294	J	2006-09-25	4	39.5	20.9	0	0.0024	8	4.2	8118	49	33.42	37	33.6	71	35	108	34	148	20.4	176	18.6	204	27.7	239	23.6	267	23.2
700337	X	2006-07-17	3	45.5	24.1	-0	0.002	8	1.6	9895	57.9	38.78	44	36.8	68	41.8	107	37.2	141	35	178	30	218	28.1	246	28.6	274	27.7
700682	J	2006-10-06	3	37.6	16.1	0	0.0025	9	3.6	7687	41	32.58	26	35.9	60	32.2	97	22.2	137	23.2	165	23.2	193	26.3	228	20.9	256	23.2	291	20.9
700283	J	2006-07-14	4	62.6	32.8	0	0.0026	8	6.7	12235	60.8	49.32	47	40.4	71	55.8	110	49	144	50.4	181	44.5	221	37.2	249	32.7	277	18.6
700834	J	2006-10-08	5	43.1	35	0	0.0008	9	9.3	10835	100.5	38.49	24	25.9	58	32.2	95	28.6	135	24.5	163	32.7	191	26.3	226	49.9	254	41.3	289	41.8
700722	J	2006-07-13	2	33.6	22.9	-0.8	0.0007	9	2.3	8802	77.7	31.24	12	24.5	48	28.1	72	32.7	111	29.5	145	30.9	182	25.9	222	33.1	250	30	278	27.2
700866	J	2006-10-09	4	25.5	22.1	0	0.001	9	4.1	6444	70.1	23.34	23	20.4	57	28.1	94	20.9	134	18.2	162	18.2	190	14.5	225	25	253	24.5	288	21.8
700817	J	2006-07-07	5	55.6	23.6	0	0.0021	9	6.6	11881	55.8	47.13	18	38.6	54	54	78	40.4	117	52.7	151	35.9	188	32.7	228	24.5	256	40.4	284	34.5
700840	J	2006-10-11	4	37.6	35.5	0	0.0009	9	5.9	9316	97.5	33.26	21	25.9	55	29.5	92	25.9	132	28.1	160	28.6	188	21.3	223	34	251	38.6	286	34
700967	J	2006-07-05	2	51.3	22.9	-0.8	0.0028	9	2.4	9997	47.8	42.24	20	37.2	56	41.8	80	44.5	119	38.6	153	30.9	190	27.2	230	25.4	258	28.6	286	22.7
700340	X	2006-10-11	3	54.6	39.3	-0	0.0018	9	3.9	11780	79.6	44.17	21	37.2	55	41.3	92	41.8	132	42.2	160	36.3	188	35.9	223	43.6	251	41.3	286	30
700961	J	2006-07-04	2	44.2	23.4	-0.8	0.0012	9	5	10702	66.6	39.52	21	32.2	57	33.1	81	40.4	120	47.7	154	41.3	191	34	231	28.1	259	27.2	287	34.5
700988	J	2006-10-14	2	44.9	22.5	-0.8	0.0009	9	3.2	11516	72.6	41.34	18	35.9	52	42.7	89	37.7	129	39.5	157	35	185	38.6	220	42.2	248	40	283	31.3
700471	J	2006-07-02	2	54.5	23.2	-0.8	0.001	9	3.3	13700	70.9	49.66	23	42.7	59	45.4	83	52.2	122	51.8	156	50.4	193	39	233	45.9	261	41.8	289	39.5
700369	J	2006-10-15	3	53	16.4	0	0.0017	9	3.6	12115	47.6	47.45	17	46.3	51	41.3	88	45.4	128	40.9	156	41.8	184	37.2	219	33.1	247	41.3	282	32.7
700410	J	2006-06-27	2	46.4	22	-0.8	0.0013	9	4.3	11219	63.2	41.63	28	44.9	64	38.1	88	43.1	127	38.6	161	30.9	198	34	238	33.1	266	32.7	294	39.5
700957	J	2006-10-16	2	31	23.5	-0.8	0.001	9	5.8	7768	71	28.19	16	20.4	50	18.2	87	34	127	33.1	155	31.3	183	20	218	30.4	246	24.5	281	16.8
700646	J	2006-06-27	4	52.1	16.9	0	0.0009	9	4.6	13427	59.4	48.64	28	51.8	64	39	88	44.5	127	46.3	161	47.7	198	49.5	238	39.5	266	41.8	294	39.5
700314	X	2006-10-19	3	65.8	29.5	-0	0.0009	9	1.9	16532	87.2	59.19	13	44.9	47	55.4	84	59.9	124	54.9	152	59.9	180	54	215	56.7	243	52.7	278	50.8
