# Supplementary material for: Quantifying inter-group variability in lactation curve shape and magnitude with the MilkBot® lactation model
Source: PeerJ. 2013 Mar 12;1:e54. doi: 10.7717/peerj.54 (PMC3628751; doi:10.7717/peerj.54)
Supplement: Supplemental Information 1 — Individual files as described in Table 1 [file peerj-01-54-s001.zip › Additional file 23.csv]

lactkey	Breed	CalveDate	Parity	Scale	Ramp	Offset	Decay	points	RMSE	M305	PeakDay	PeakMilk	dim1	milk1	dim2	milk2	dim3	milk3	dim4	milk4	dim5	milk5	dim6	milk6	dim7	milk7	dim8	milk8	dim9	milk9	dim10	milk10
515960	H	2006-11-16	1	43.6	31.5	-0.5	0.0019	9	4.4	9475	68.9	36.2	28	34	55	32.7	90	37.2	119	30	147	35	174	38.1	209	35.4	237	23.6	272	20.4
515976	H	2006-11-19	1	37	31.8	-0.5	0.001	10	5.4	9168	88.6	32.91	25	30.9	52	30.9	87	30.9	116	21.8	144	32.7	171	39	206	37.7	234	32.7	269	27.2	297	21.8
515965	H	2006-11-13	1	34.3	31.3	-0.5	0.0022	10	4.1	7148	64.2	27.96	31	28.6	58	25	93	22.2	122	28.1	150	25	177	31.8	212	25.9	240	18.6	275	15.4	303	13.6
515968	H	2006-11-21	1	45.8	30.1	-0.5	0.0017	10	2.2	10182	69	38.64	23	36.3	50	35.9	85	38.6	114	35.4	142	38.6	169	31.3	204	33.6	232	33.1	267	29.1	295	24.5
515971	H	2006-11-11	1	44.8	29.7	-0.5	0.001	10	2.5	11037	82.9	39.86	33	36.8	60	42.2	95	35.9	124	35.4	152	40	179	40.9	214	37.2	242	32.7	277	31.8	305	33.6
515853	H	2006-11-25	1	37.6	32.1	-0.5	0.0007	10	4.5	9756	100.7	34.4	19	35	46	26.8	81	29.1	110	31.3	138	32.7	165	39	200	37.7	228	33.6	263	33.1	291	26.8
515935	H	2006-11-11	1	40	35	-0.5	0.0013	10	7.7	9407	85.6	34.29	33	29.5	60	28.1	95	30.9	124	30.4	152	53.6	179	36.8	214	24.5	242	29.1	277	28.1	305	20.4
515958	H	2006-11-27	1	50.6	35.9	-0.5	0.0024	10	7.1	10123	65.9	39.86	17	22.7	44	36.3	79	42.7	108	43.1	136	45.4	163	44.5	198	27.7	226	30.4	261	23.6	289	14.1
515963	H	2006-11-07	1	45.2	32.9	-0.5	0.0014	10	4.1	10532	80	38.74	8	26.3	37	37.2	64	31.3	99	44.5	128	37.2	156	39.5	183	33.6	218	40	246	29.5	281	26.3
515926	H	2006-12-04	1	38.5	28.9	-0.5	0.0017	10	5.4	8645	68.2	32.76	10	28.6	37	34.5	72	28.6	101	22.2	129	29.5	156	35.4	191	33.6	219	28.1	254	29.1	282	15.4
515969	H	2006-11-05	1	38.3	24.8	-0.5	0.0007	10	4	9974	82.1	35.4	10	34.5	39	35.4	66	32.2	101	30.9	130	32.7	158	30.9	185	38.1	220	32.7	248	29.5	283	29.5
515939	H	2006-12-04	1	46.6	32.2	-0.5	0.0017	10	2.9	10446	73.3	39.24	10	26.3	37	36.8	72	40	101	38.1	129	38.1	156	40	191	36.8	219	32.7	254	32.2	282	22.2
515897	H	2006-11-04	1	47.8	33	-0.5	0.0011	10	4.8	11678	88.5	42.07	11	33.1	40	38.6	67	37.7	102	35.4	131	45.9	159	44.9	186	41.8	221	43.1	249	27.2	284	35.9
515964	H	2006-12-07	1	34.9	32.1	-0.5	0.0013	10	4.7	8197	79.7	30.11	7	19.1	34	27.2	69	29.5	98	26.8	126	30	153	39	188	22.7	216	28.6	251	28.1	279	16.8
515961	H	2006-10-28	1	47.2	31	-0.5	0.0017	9	5	10578	71.5	39.85	18	32.2	47	40	74	41.8	109	29.1	138	43.6	166	40	193	40	228	27.2	256	27.7
515977	H	2006-12-07	1	41.9	32.3	-0.5	0.0014	10	6.1	9779	79.3	35.98	7	15.9	34	36.8	69	31.8	98	40	126	31.8	153	42.7	188	39	216	34.5	251	26.3	279	19.1
515948	H	2006-10-23	1	47.1	30	-0.5	0.0008	9	2.9	12020	90.9	42.74	23	36.8	52	42.2	79	41.3	114	39	143	42.7	171	40	198	43.6	233	43.6	261	33.1
515970	H	2006-12-08	1	47.8	34.1	-0.5	0.0011	10	4	11546	88.6	41.7	6	28.6	33	34	68	39	97	44.9	125	36.3	152	47.2	187	44.5	215	36.3	250	35.9	278	30
515899	H	2006-10-23	1	43.6	32.7	-0.5	0.0007	10	3	11268	101.2	39.76	23	30	52	38.1	79	40.9	114	34.5	143	42.7	171	40.9	198	41.8	233	33.6	261	38.6	296	32.7
515967	H	2006-12-10	1	38.3	24.8	-0.5	0.0011	10	7.7	9416	71.9	34.38	31	38.6	66	28.6	95	43.6	123	39.5	150	35.4	185	44	213	29.1	248	27.7	276	20	305	15.4
515957	H	2006-10-22	1	48.2	36.6	-0.5	0.0008	10	4.9	12170	104.8	43.09	24	30.9	53	42.7	80	34.5	115	38.6	144	49	172	44.5	199	45.9	234	46.3	262	38.1	297	34
515979	H	2006-12-13	1	43.2	30.8	-0.5	0.0017	10	4.1	9633	70.5	36.42	28	35	63	32.7	92	39.5	120	27.2	147	39	182	36.3	210	32.7	245	26.3	273	22.7	302	26.3
515940	H	2006-10-22	1	49.8	31.4	-0.5	0.0008	10	3.7	12755	95.4	45.21	24	38.1	53	45.9	80	39	115	43.6	144	48.1	172	40.9	199	49.9	234	43.6	262	39.5	297	35.9
515974	H	2006-12-15	1	41.8	33.9	-0.5	0.0011	10	4.5	10068	87.9	36.4	26	25	61	38.1	90	36.3	118	33.6	145	41.8	180	41.8	208	30.9	243	34.5	271	27.2	300	24.5
515954	H	2006-10-19	1	40.8	31.7	-0.5	0.0002	9	2.5	11356	134	39.31	27	33.6	56	37.7	83	34	118	36.3	147	40.9	175	39.5	202	43.1	237	39	265	36.8
515972	H	2006-12-15	1	42.8	30.8	-0.5	0.0024	10	5.4	8620	60.4	34.46	26	29.5	61	37.2	90	33.6	118	30.4	145	26.3	180	35.4	208	30.4	243	30	271	10.9	300	16.3
515916	H	2006-10-19	1	49.2	29.5	-0.5	0.0007	10	2.3	12835	95.2	45.28	27	39	56	47.2	83	43.1	118	41.8	147	42.7	175	44.9	202	47.7	237	41.3	265	40.9	300	39.5
515998	H	2006-12-15	1	53	28	-0.5	0.0023	10	3.7	10920	58.7	43.53	26	44	61	41.8	90	42.7	118	34.5	145	36.8	180	41.8	208	32.7	243	34	271	23.6	300	26.3
514770	H	2006-10-18	1	44	36.2	-0.5	0.0012	10	5.2	10424	88.9	37.81	28	29.1	57	32.2	84	35	119	43.6	148	40.9	176	34.5	203	40	238	36.8	266	29.5	301	19.5
515975	H	2006-12-23	1	41.7	32.3	-0.5	0.0018	10	2.6	9082	70.2	34.58	18	27.2	53	31.3	82	38.1	110	31.8	137	37.2	172	31.8	200	30	235	26.3	263	22.7	292	22.7
515952	H	2006-10-18	1	42.4	31.1	-0.5	0.0006	10	3.1	11066	100	38.96	28	31.3	57	41.3	84	38.1	119	34.5	148	39	176	37.2	203	39	238	36.8	266	41.3	301	30
516004	H	2006-12-24	1	40.8	32.4	-0.5	0.0022	10	5.7	8436	64.8	33.03	17	32.7	52	20.9	81	39	109	30.9	136	30.9	171	27.7	199	33.1	234	28.1	262	17.7	291	15.9
515947	H	2006-10-14	1	44	24.8	-0.5	0.0011	10	7.6	10826	71.9	39.53	32	53.6	61	40.4	88	36.8	123	35.9	152	29.5	180	40.4	207	45.9	242	30	270	31.8	305	23.2
515990	H	2006-12-24	1	41.6	32.9	-0.5	0.0017	10	5	9301	74.1	34.91	17	21.8	52	34.5	81	41.8	109	28.6	136	40.9	171	34.5	199	31.3	234	21.8	262	23.6	291	26.8
515936	H	2006-10-12	1	42.1	31.4	-0.5	0.0008	8	2.5	10677	92.8	37.99	34	35	63	37.7	90	34.5	125	35.9	154	40.4	182	40	209	32.7	244	34.5
515989	H	2006-12-24	1	47	33.4	-0.5	0.0025	10	6.1	9314	62.2	37.17	17	30.4	52	33.6	81	30	109	43.1	136	41.8	171	35.9	199	32.2	234	24.5	262	14.1	291	18.2
515941	H	2006-10-12	1	34.3	28.8	-0.5	0.0023	8	5.8	7080	59.9	28.11	34	27.2	63	35.4	90	20	125	27.7	154	17.3	182	23.6	209	30.4	244	14.5
515751	H	2006-12-25	1	53.6	32.8	-0.5	0.0019	10	4.7	11554	69.8	44.16	16	38.1	51	35.9	80	50.8	108	37.2	135	47.2	170	41.8	198	37.2	233	34	261	26.8	290	31.8
515938	H	2006-10-10	1	38.3	36.6	-0.5	0.0003	9	4.4	10366	134.8	36.09	36	20.9	65	32.7	92	32.7	127	33.6	156	39	184	40.9	211	39	246	33.6	274	32.2
516005	H	2006-12-26	1	38.3	24.8	-0.5	0.0014	10	6	9035	66.5	33.72	15	39	50	31.8	79	33.1	107	27.2	134	39	169	35.9	197	33.6	232	25.9	260	18.2	289	28.1
515898	H	2006-10-09	1	42.2	36.4	-0.5	0.0008	9	10.2	10625	103.6	37.66	37	6.4	66	32.7	93	30.4	128	36.3	157	40.4	185	39.5	212	44	247	30	275	30.9
516001	H	2007-01-01	1	41.6	26.1	-0.5	0.0022	9	4.8	8748	57.8	34.71	44	35	73	40.4	101	28.1	128	38.1	163	35.4	191	25	226	20.4	254	18.6	283	24.5
515893	H	2006-10-07	1	49.2	31	-0.5	0.001	9	3.8	12141	86.3	43.68	39	40.4	68	46.8	95	38.1	130	40.9	159	42.7	187	42.2	214	45.4	249	40.9	277	30.9
515991	H	2007-01-01	1	38.8	31.8	-0.5	0.001	10	3.6	9552	87.5	34.36	9	25.4	44	30.9	73	34.5	101	30.4	128	34	163	38.6	191	37.2	226	27.7	254	24.1	283	30.9
515917	H	2006-10-05	1	38.3	33.9	-0.5	0.0003	10	3.3	10563	137.1	36.64	6	18.6	41	28.6	70	35	97	38.1	132	37.2	161	42.2	189	38.6	216	36.3	251	37.2	279	29.5
515987	H	2007-01-02	1	38.6	32.8	-0.5	0.0012	10	4.9	9174	83.1	33.45	8	19.5	43	33.1	72	29.5	100	30	127	37.2	162	41.8	190	34	225	27.7	253	20.9	282	25.4
515942	H	2006-10-02	1	39.9	31.7	-0.5	0.0009	10	3.7	9980	90.3	35.7	9	27.7	44	31.8	73	33.1	100	34	135	34.5	164	39	192	31.8	219	40	254	30.4	282	24.5
515884	H	2007-01-03	1	35.2	33.1	-0.5	0.0014	10	4.3	8187	80.3	30.11	7	21.8	42	23.2	71	32.7	99	25.4	126	33.1	161	34.5	189	30.9	224	28.1	252	18.2	281	20.9
515951	H	2006-10-02	1	38.3	36.7	-0.5	0.0011	10	4.9	9203	92.7	33.16	9	27.2	44	30	73	22.7	100	26.3	135	29.1	164	35.9	192	32.7	219	34.5	254	31.8	282	24.5
516014	H	2007-01-04	1	42.4	34.3	-0.5	0.001	10	3.5	10486	94.2	37.5	6	23.2	41	27.7	70	41.8	98	36.8	125	40	160	40	188	34	223	32.2	251	29.5	280	35
