# Supplementary material for: Quantifying inter-group variability in lactation curve shape and magnitude with the MilkBot® lactation model
Source: PeerJ. 2013 Mar 12;1:e54. doi: 10.7717/peerj.54 (PMC3628751; doi:10.7717/peerj.54)
Supplement: Supplemental Information 1 — Individual files as described in Table 1 [file peerj-01-54-s001.zip › Additional file 24.csv]

lactkey	Breed	CalveDate	Parity	Scale	Ramp	Offset	Decay	points	RMSE	M305	PeakDay	PeakMilk	dim1	milk1	dim2	milk2	dim3	milk3	dim4	milk4	dim5	milk5	dim6	milk6	dim7	milk7	dim8	milk8	dim9	milk9	dim10	milk10
515368	H	2005-08-06	2	50.2	26.4	-0.8	0.0012	9	6.3	12107	72.3	44.47	39	35.9	67	33.6	95	35.4	130	45.4	158	40.9	193	44.9	222	36.8	249	44	278	30
515316	H	2005-08-06	2	50.2	26.4	-0.8	0.0016	9	5.3	11409	65.1	43.25	39	32.7	67	37.2	95	40.9	130	44.9	158	40.9	193	41.8	222	40	249	37.2	278	25.9
514955	H	2005-08-06	3	53.7	38.4	0	0.0025	9	6.7	10558	67.4	41.58	39	38.1	67	43.1	95	35.4	130	40	158	34.5	193	44.5	222	40.4	249	23.6	278	15.9
515068	H	2005-08-06	3	61.8	34.8	0	0.0018	9	0.8	13545	75.2	51.05	39	47.2	67	51.8	95	50.8	130	48.6	158	45.4	193	44.5	222	42.7	249	40.9	278	37.7
516139	H	2005-08-05	2	57.3	24.4	-0.8	0.0028	9	5	11048	49.3	46.61	40	43.1	68	44	96	44.9	131	41.8	159	40	194	42.2	223	28.6	250	18.2	279	25.4
515003	H	2005-08-09	4	53.5	41.7	0	0.0025	9	4	10303	68.8	40.55	36	37.2	64	39	92	34	127	40	155	39.5	190	32.2	219	36.3	246	22.2	275	22.7
515221	H	2005-08-05	2	43.7	22.7	-0.8	0.0011	8	1.9	10886	68.5	39.69	40	39.5	68	38.6	96	37.2	131	35.4	159	40.9	194	35.9	223	33.6	250	34
514850	H	2005-08-09	4	53.5	42.3	0	0.0024	9	3	10538	71.8	40.93	36	38.1	64	39	92	36.8	127	35.9	155	40	190	40	219	33.1	246	31.8	275	28.6
514912	H	2005-08-04	5	45.3	28.7	0	0.0021	9	3.7	9523	61.9	37.42	41	37.2	69	35.9	97	33.6	132	34.5	160	35.4	195	34.5	224	23.6	251	31.3	280	18.6
515077	H	2005-08-12	3	42.6	35	0	0.0028	9	3.1	8057	60.4	32.81	33	30	61	31.3	89	31.3	124	31.8	152	29.1	187	31.8	216	20	243	21.3	272	15.4
515332	H	2005-08-04	2	48.5	23.3	-0.8	0.0012	9	4.5	11811	67	43.5	41	43.1	69	41.3	97	37.2	132	42.7	160	41.8	195	49	224	33.1	251	35	280	31.8
514895	H	2005-08-12	5	54	29.9	0	0.003	9	3.3	10021	54	42.11	33	37.7	61	44.5	89	43.6	124	37.2	152	29.1	187	35.9	216	27.2	243	28.1	272	20
514966	H	2005-08-04	4	53.5	42.2	0	0.001	9	7.7	12865	104.8	45.97	41	23.6	69	40.9	97	41.3	132	51.8	160	53.6	195	49	224	43.6	251	38.1	280	35.4
515339	H	2005-08-13	2	56.2	26	-0.8	0.0011	9	6	13852	74.6	50.39	32	44.5	60	53.1	88	39.5	123	50.8	151	44.9	186	47.7	215	56.3	242	41.3	271	35.4
515183	H	2005-08-01	2	50.2	25.6	-0.8	0.002	9	4.8	10799	58.6	42.36	44	33.6	72	42.7	100	40.9	135	42.7	163	42.7	198	38.1	227	29.5	254	25	283	23.6
515273	H	2005-08-14	2	50.2	26.4	-0.8	0.0016	10	6.8	11409	65.1	43.25	31	40.9	59	27.7	87	42.7	122	40	150	48.1	185	47.7	214	38.1	241	32.7	270	30.4	304	26.3
515298	H	2005-08-01	2	50.2	26.4	-0.8	0.0011	9	4.3	12390	75.8	44.98	44	35.4	72	42.2	100	39.5	135	41.8	163	49	198	42.2	227	41.3	254	36.3	283	34
515117	H	2005-08-15	3	53.5	26.6	0	0.0032	10	3.4	9741	49.3	42.09	30	39.5	58	45.9	86	35	121	39	149	28.6	184	30.9	213	31.8	240	27.2	269	21.8	303	16.3
514780	H	2005-07-31	7	53.5	42.3	0	0.0015	9	3.3	11985	89.9	43.92	45	44.9	73	39	101	38.1	136	42.7	164	37.7	199	37.2	228	39	255	39	284	36.3
515376	H	2005-08-15	2	43.3	23.7	-0.8	0.0017	10	2.5	9850	60.3	37.68	30	34	58	37.7	86	33.6	121	35.4	149	38.1	184	35.4	213	31.3	240	29.5	269	26.3	303	22.7
515190	H	2005-07-29	2	50.2	26.4	-0.8	0.0016	9	4.6	11409	65.1	43.25	47	32.7	75	36.8	103	40.4	138	41.3	166	41.8	201	35.9	230	35.4	257	32.7	286	25.4
515357	H	2005-08-15	2	50.2	26.4	-0.8	0.0012	10	6.5	12107	72.3	44.47	30	31.3	58	37.2	86	35.4	121	34.5	149	47.2	184	44	213	41.8	240	44.5	269	31.8	303	32.2
514962	H	2005-07-27	4	62.5	42.3	0	0.0018	9	5.6	13408	82.6	50.07	49	39	77	41.3	105	49.9	140	52.7	168	49	203	48.6	232	46.3	259	39.5	288	31.8
514878	H	2005-08-15	4	62.5	37.3	0	0.0018	10	3.2	13565	77.4	51.03	30	49.9	58	43.6	86	50.8	121	48.6	149	52.2	184	45.9	213	42.7	240	43.1	269	36.3	303	34
515181	H	2005-07-27	2	58.3	24.5	-0.8	0.0028	9	5.7	11257	49.3	47.46	49	44	77	42.7	105	43.6	140	47.7	168	40	203	32.7	232	34.5	259	30	288	13.2
515361	H	2005-08-16	2	29.7	24.4	-0.8	0.0008	10	5.3	7717	80.1	27.44	29	19.1	57	30.4	85	20.9	120	27.7	148	29.1	183	31.8	212	33.6	239	25.9	268	22.2	302	15
516186	H	2005-07-27	2	35.2	23	-0.8	0.0015	9	4.9	8226	61.4	31.07	49	34	77	21.8	105	29.1	140	32.7	168	32.2	203	29.5	232	26.8	259	15.9	288	23.6
515075	H	2005-08-16	3	53.5	42.3	0	0.0016	10	3.4	11739	86.4	43.38	29	40	57	38.1	85	40	120	35.4	148	40	183	40	212	39.5	239	40.4	268	32.2	302	30.4
515195	H	2005-07-23	2	42.6	23.9	-0.8	0.0024	9	7.9	8738	52.4	35.56	53	34	81	29.1	109	29.5	144	35	172	35.9	207	36.3	236	30.4	263	20.4	292	4.1
514860	H	2005-08-16	5	48.2	38.9	0	0.0026	10	6.3	9311	66.2	36.96	29	26.3	57	42.7	85	35	120	32.7	148	37.2	183	41.8	212	32.7	239	22.2	268	19.5	302	13.2
514785	H	2005-07-21	6	41.6	42.2	0	0.0011	9	4.7	9858	100.9	35.41	55	34.5	83	24.1	111	33.6	146	41.3	174	30.9	209	34	238	35.4	265	31.3	294	29.1
515072	H	2005-08-18	3	62.5	40	0	0.002	9	3.2	13074	76.2	49.68	27	44.9	55	44.5	83	51.8	118	46.3	146	49	181	43.6	210	46.3	237	36.8	266	32.2
515358	H	2005-07-20	2	56.3	24.6	-0.8	0.0017	9	5.6	12650	60.8	48.56	56	44	84	45.9	112	43.6	147	50.4	175	49	210	40.9	239	41.3	266	35.4	295	22.2
514775	H	2005-08-18	2	35.7	23.4	-0.8	0.0002	10	5.2	10065	105.4	34.61	27	35.4	55	27.2	83	25.9	118	32.7	146	40.4	181	38.1	210	39.5	237	37.7	266	29.5	300	30.4
515304	H	2005-07-18	2	43.2	22.6	-0.8	0.0014	9	3.2	10170	61.6	38.26	58	40.4	86	36.8	114	29.5	149	36.3	177	34.5	212	34	241	32.7	268	31.8	297	23.6
514948	H	2005-08-19	4	53.5	38.2	0	0.002	10	3.7	11232	74.6	42.79	26	39	54	35.4	82	44.5	117	46.3	145	41.8	180	38.6	209	28.6	236	31.8	265	34.5	299	28.1
515279	H	2005-07-17	2	53.4	24.1	-0.8	0.0027	9	4.5	10508	49.9	43.86	59	39	87	39	115	44.5	150	44	178	32.7	213	30.9	242	29.1	269	19.1	298	22.7
515379	H	2005-08-19	2	58.5	26.4	-0.8	0.0009	10	5.3	14735	78.9	53.01	26	44.5	54	47.7	82	49	117	54.5	145	49.9	180	49.9	209	42.7	236	48.1	265	57.2	299	35.9
516181	H	2005-07-17	2	45.3	26.1	-0.8	0.0012	9	4.7	11043	73	40.4	59	36.8	87	33.6	115	37.7	150	41.8	178	27.7	213	39.5	242	35.4	269	38.1	298	30.4
515144	H	2005-08-21	3	46.3	17	0	0.0011	10	4.3	11531	55.8	42.66	24	40	52	44.9	80	39.5	115	37.2	143	40	178	30	207	38.1	234	37.2	263	30.4	297	41.8
515252	H	2005-07-17	2	43.7	23.9	-0.8	0.0015	9	5.7	10111	62.4	38.26	59	35.4	87	33.1	115	34.5	150	43.1	178	42.7	213	29.5	242	31.3	269	19.5	298	28.6
514915	H	2005-08-22	4	56.2	11.7	0	0.0021	10	6.1	12302	35.5	50.92	23	54.9	51	45.4	79	34	114	52.7	142	40.4	177	39	206	35.4	233	41.3	262	34.5	296	26.8
515043	H	2005-07-08	3	53.5	42.3	0	0.0012	9	4.4	12573	99.4	45.26	5	35.4	68	37.7	96	41.8	124	48.1	159	50.4	187	46.8	222	39.5	251	37.2	278	37.2
514987	H	2005-08-23	3	63.6	15.2	0	0.0018	10	5.4	14443	44.6	57.18	22	52.7	50	61.7	78	59.9	113	37.7	141	47.2	176	52.2	205	46.3	232	43.1	261	40	295	36.3
516162	H	2005-07-06	2	47.9	21.2	-0.8	0.0012	9	5.9	11745	63.1	43.35	7	37.2	70	41.3	98	32.7	126	44	161	48.1	189	30	224	39.5	253	39	280	33.6
515256	H	2005-08-23	2	50.2	20.9	-0.8	0.0013	10	2.9	12112	60.7	45.15	22	44.9	50	44	78	41.8	113	38.6	141	45.4	176	43.6	205	36.8	232	36.3	261	36.3	295	34.5
514958	H	2005-07-04	4	69.4	35.2	0	0.0025	9	4.6	13732	64.6	54.48	9	45.9	72	52.2	100	43.6	128	55.8	163	50.4	191	40.9	226	44	255	35	282	33.6
515033	H	2005-08-23	3	53.5	42.3	0	0.002	10	2.9	11158	78.9	42.16	22	38.1	50	37.7	78	41.3	113	35.9	141	37.7	176	39	205	37.2	232	35.9	261	27.2	295	28.1
515306	H	2005-07-03	2	44.6	23.9	-0.8	0.0018	9	4.2	9929	58.8	38.41	10	29.5	73	35.9	101	29.5	129	39.5	164	38.6	192	37.7	227	28.1	256	25	283	25
515070	H	2005-08-23	3	69.2	30.9	0	0.0021	10	1.9	14522	64.9	56.64	22	50.8	50	54	78	57.2	113	52.7	141	52.7	176	52.2	205	44	232	41.3	261	40.4	295	35
