# Supplementary material for: Quantifying inter-group variability in lactation curve shape and magnitude with the MilkBot® lactation model
Source: PeerJ. 2013 Mar 12;1:e54. doi: 10.7717/peerj.54 (PMC3628751; doi:10.7717/peerj.54)
Supplement: Supplemental Information 1 — Individual files as described in Table 1 [file peerj-01-54-s001.zip › Additional file 25.csv]

lactkey	Breed	CalveDate	Parity	Scale	Ramp	Offset	Decay	points	RMSE	M305	PeakDay	PeakMilk	dim1	milk1	dim2	milk2	dim3	milk3	dim4	milk4	dim5	milk5	dim6	milk6	dim7	milk7	dim8	milk8	dim9	milk9	dim10	milk10
3891697	H	2007-02-16	1	44	36.7	-0.5	0.0008	10	3.8	11040	102.9	39.18	18	23.6	46	29.1	76	40	109	38.1	137	36.3	172	36.3	200	39	235	40.9	264	36.8	291	31.8
3890679	H	2007-02-23	1	44	34.5	-0.5	0.0007	9	5.6	11396	106.9	40.11	11	27.7	39	34.5	69	33.1	102	42.2	130	39	165	50.8	193	44.5	228	30.9	257	32.7
3890681	H	2007-02-14	1	44	36.7	-0.5	0.0008	10	4.9	11040	102.8	39.18	20	23.6	48	31.8	78	37.2	111	35.4	139	44.5	174	40.4	202	44.5	237	38.1	266	31.3	293	29.1
3891698	H	2007-02-23	1	45.7	32.8	-0.5	0.0008	10	5	11654	98	41.3	11	23.6	39	37.7	69	40.9	102	45.9	130	39	165	49.9	193	30.4	228	40.9	257	38.6	284	33.1
3890685	H	2007-02-13	1	38.3	36.6	-0.5	0.0003	10	4.4	10357	134.2	36.06	21	22.2	49	21.3	79	37.2	112	35.4	140	37.7	175	39	203	36.3	238	32.2	267	36.8	294	33.1
3891700	H	2007-02-23	1	39.8	29.8	-0.5	0.0017	10	3.5	8951	70	33.77	11	21.8	39	39	69	29.1	102	34	130	30.9	165	33.1	193	31.8	228	25.4	257	27.7	284	20.9
3890673	H	2007-02-10	1	50	33.3	-0.5	0.0013	9	4.5	11769	82.5	43.05	24	38.6	52	35.4	82	44.5	115	41.3	143	43.1	178	47.2	206	42.7	241	30.9	270	30.9
3891701	H	2007-02-24	1	47.3	32.7	-0.5	0.001	10	4.4	11597	88.8	41.72	10	23.6	38	36.3	68	44.9	101	47.2	129	37.7	164	43.6	192	41.8	227	30.9	256	40	283	31.8
3891694	H	2007-02-09	1	49.7	31.6	-0.5	0.0008	10	2.6	12724	96.1	45.08	25	37.2	53	44	83	42.2	116	48.6	144	40.4	179	45.9	207	46.3	242	38.1	271	39.5	298	40
3891703	H	2007-03-03	1	43.6	32.5	-0.5	0.0007	10	3.5	11205	99.4	39.6	31	35.4	61	35.4	94	37.2	122	41.8	157	38.6	185	43.1	220	39	249	37.2	276	27.7	304	37.7
3890668	H	2007-02-07	1	38.5	32.9	-0.5	0.0007	10	3.9	9938	101.5	35.07	27	31.8	55	24.5	85	36.8	118	38.6	146	35	181	38.1	209	36.3	244	29.5	273	28.1	300	30.4
3891704	H	2007-03-14	1	51.8	32.2	-0.5	0.0009	9	4.4	13053	93.4	46.5	20	37.7	50	38.1	83	55.8	111	43.1	146	43.6	174	49	209	43.6	238	38.6	265	41.3
3891964	H	2007-02-06	1	39.2	31.7	-0.5	0.0011	10	5.1	9559	85.3	34.55	28	37.2	56	23.2	86	34.5	119	35.9	147	30.9	182	39.5	210	34	245	32.2	274	25.4	301	25
3890695	X	2007-03-14	1	44.7	31.3	-0.5	0.001	10	2.1	11128	88.5	39.9	20	32.7	50	36.8	83	40	111	39	146	39.5	174	41.8	209	35	238	37.2	265	30.4	293	35
3891693	H	2007-02-06	1	38.3	26.9	-0.5	0.0008	10	4.8	9865	85.3	35.08	28	34.5	56	34.5	86	35.9	119	40	147	22.7	182	29.5	210	36.3	245	28.6	274	35.4	301	31.8
3890662	H	2007-03-14	1	47.7	32.7	-0.5	0.0008	10	4	12081	96	42.91	20	39	50	34	83	41.3	111	41.8	146	49.9	174	43.1	209	36.3	238	40	265	40	293	35
3890652	H	2007-02-02	1	50.6	33.7	-0.5	0.0004	10	3.6	13567	118.7	47.31	32	43.1	60	38.1	90	45.9	123	47.2	151	49.9	186	52.2	214	49	249	43.6	278	44.9	305	40
3890675	H	2007-03-15	1	43.4	35.1	-0.5	0.0004	10	3.7	11637	123	40.58	19	32.7	49	30.4	82	38.6	110	39	145	44.9	173	43.1	208	42.2	237	38.6	264	41.3	292	32.2
3890671	H	2007-01-31	1	46.7	34.6	-0.5	0.0002	10	3.3	13058	154.3	45.28	6	19.1	34	35	62	44.9	92	44.9	125	46.3	153	47.2	188	44	216	41.8	251	43.6	280	46.8
3891706	H	2007-03-17	1	41.7	33.4	-0.5	0.0006	10	2.7	10993	110.4	38.51	17	28.1	47	33.1	80	37.2	108	40.4	143	42.2	171	37.7	206	39.5	235	34	262	31.8	290	39
3891691	H	2007-01-30	1	36	29.6	-0.5	-0.0001	10	5.1	10606	0	18.31	7	12.7	35	36.3	63	38.6	93	33.1	126	36.8	154	28.1	189	40.4	217	41.8	252	35.4	281	38.1
3890870	H	2007-03-24	1	55.1	31.1	-0.5	0.0014	8	2.5	12800	76.3	47.37	35	45.4	63	44.5	98	46.3	127	46.8	154	46.3	182	47.2	219	37.2	245	36.8
3891688	H	2007-01-29	1	44	36.7	-0.5	0.0008	10	7	11081	103.9	39.27	8	10	36	28.6	64	36.8	94	44.5	127	42.7	155	37.7	190	40.9	218	39	253	36.3	282	24.1
3890677	H	2007-03-24	1	48.6	25.8	-0.5	0.0003	10	5	13540	107.8	46.78	10	41.8	40	43.1	73	41.3	101	41.8	136	47.2	164	45.4	199	49	228	39.5	255	42.7	283	52.7
3891686	H	2007-01-28	1	32.2	34.3	-0.5	0.0006	10	3.5	8382	108.2	29.46	9	24.5	37	20.9	65	23.6	95	29.1	128	32.7	156	32.2	191	29.5	219	31.3	254	24.1	283	25.4
3890868	H	2007-03-25	1	38.3	24.8	-0.5	0.0011	8	5.6	9416	71.9	34.38	35	37.7	63	36.3	98	30.9	127	39.5	154	33.1	182	39	219	28.1	245	19.1
3891682	H	2007-01-27	1	47.9	33.2	-0.5	-0.0001	10	5	14120	0	24.33	10	22.2	38	36.3	66	51.8	96	53.1	129	53.1	157	41.8	192	46.8	220	52.2	255	48.1	284	50.8
3890698	X	2007-03-25	1	35.4	30.9	-0.5	0.001	10	2.3	8711	85.5	31.4	9	22.2	39	29.1	72	27.2	100	36.3	135	29.5	163	30	198	30.9	227	26.8	254	27.7	282	24.5
3891684	H	2007-01-27	1	44	36.6	-0.5	0.0003	10	3.8	11926	135.2	41.52	10	20.9	38	27.7	66	38.6	96	44.9	129	42.2	157	41.8	192	39	220	43.1	255	38.1	284	42.2
3890693	H	2007-03-25	1	46.5	34.8	-0.5	0.0004	10	4.6	12515	124.2	43.61	9	26.3	39	30.4	72	45.9	100	45.9	135	48.6	163	50.4	198	38.1	227	39.5	254	38.6	282	43.1
3890666	H	2007-01-26	1	38.3	36.7	-0.5	0.0011	10	6	9203	92.7	33.16	11	25	39	20.9	67	23.6	97	34.5	130	35.4	158	35	193	36.3	221	36.3	256	21.3	285	21.3
3891708	H	2007-03-30	1	46	30.7	-0.5	0.0008	9	2	11676	91.6	41.55	34	39.5	67	37.2	95	43.1	130	40.9	158	41.3	193	40.9	222	35.4	249	37.2	277	37.7
3890650	H	2007-01-25	1	38.6	33.5	-0.5	0.0008	10	4.2	9847	100	34.86	12	25	40	27.7	68	34.5	98	34.5	131	35.4	159	35	194	40.4	222	35	257	34	286	21.3
3890683	H	2007-03-31	1	53.5	30.7	-0.5	0.0017	9	4.1	12019	71.4	45.26	33	43.1	66	44	94	43.1	129	43.6	157	45.4	192	40.9	221	29.5	248	42.7	276	30
3891681	H	2007-01-24	1	45.5	33.8	-0.5	0.0007	10	3.2	11702	102.8	41.32	13	35	41	31.3	69	39.5	99	43.6	132	40.9	160	37.7	195	44	223	37.7	258	36.8	287	36.8
3890697	X	2007-04-04	1	39.6	35.4	-0.5	0.0002	9	6.1	10930	144.2	37.95	29	31.8	62	21.3	90	30.9	125	43.6	153	42.7	188	42.2	217	34.5	244	35.9	272	37.7
3891678	H	2007-01-23	1	28.6	33.6	-0.5	0.0007	10	4.7	7389	104.1	26.04	14	11.3	42	20.9	70	25	100	34.5	133	31.3	161	29.5	196	20	224	22.2	259	21.3	288	24.1
3890705	H	2007-04-06	1	42.1	28.1	-0.5	0.0011	9	4.3	10383	79.4	37.61	27	38.1	60	35.9	88	33.6	123	34.5	151	41.8	186	28.1	215	33.1	242	30.4	270	37.7
3891676	H	2007-01-23	1	47.4	31.1	-0.5	-0.0001	10	4.2	13870	0	24.08	14	27.7	42	48.6	70	40.9	100	44.9	133	51.8	161	47.2	196	44	224	54.9	259	48.1	288	46.8
3890699	H	2007-04-06	1	44	29	-0.5	0.0012	9	2.1	10653	78.6	38.83	27	36.8	60	38.6	88	36.3	123	38.6	151	36.8	186	35	215	33.1	242	30.4	270	36.3
3890670	H	2007-01-22	1	37.3	35.7	-0.5	0.0003	10	2.8	10149	133.7	35.3	15	27.7	43	28.1	71	29.1	101	31.8	134	36.8	162	39	197	37.7	225	34	260	34	289	32.7
3890869	H	2007-04-11	1	47.5	31.1	-0.5	0.001	9	3.9	11794	87.7	42.32	35	37.7	63	44.5	98	36.8	127	42.2	154	41.8	182	39	219	45.4	245	39.5	280	29.5
3891674	H	2007-01-21	1	44	36.6	-0.5	0.0002	10	4.5	12195	154.7	42.37	16	20.9	44	30.4	72	39.5	102	43.6	135	36.8	163	41.8	198	48.1	226	41.8	261	43.6	290	39.5
3890712	H	2007-04-12	1	44	36.6	-0.5	0.0005	10	4.5	11605	120.3	40.61	21	28.1	54	31.3	82	35	117	41.8	145	41.8	180	30.9	209	42.2	236	43.6	264	39	301	35.9
3891672	H	2007-01-20	1	45.1	34.9	-0.5	0.0007	10	4.9	11578	105.3	40.85	17	23.6	45	37.7	73	40.9	103	40	136	42.7	164	52.2	199	39	227	37.7	262	35.4	291	31.3
3890701	H	2007-04-13	1	47.3	31.3	-0.5	0.0007	10	0.9	12215	97.7	43.15	20	33.1	53	42.2	81	43.1	116	43.1	144	43.1	179	42.2	208	39.5	235	40.4	263	40.4	300	37.2
3891671	X	2007-01-16	1	38.4	30.7	-0.5	0.0008	10	4.6	9753	91.7	34.7	21	30.4	49	34	77	30.4	107	32.7	140	32.7	168	30.9	203	37.2	231	37.7	266	36.3	295	20.9
3890702	H	2007-04-14	1	43.6	32.1	-0.5	0.0006	9	1.1	11398	103.6	40.06	19	29.1	52	38.6	80	40.4	115	40.9	143	39	178	40.9	207	38.6	234	37.2	262	36.3
3890664	H	2007-01-12	1	47.9	34.2	-0.5	0.0014	10	3.6	11100	81.5	40.81	25	31.8	53	40	81	37.7	111	42.2	144	42.7	172	40.4	207	39.5	235	35.4	270	33.6	299	23.6
3890691	H	2007-04-15	1	48.9	28.4	-0.5	0.0007	10	2.7	12779	92.8	45.1	18	36.8	51	45.9	79	44.5	114	42.2	142	39	177	43.6	206	45.9	233	44	261	43.1	298	37.2
