# Supplementary material for: Quantifying inter-group variability in lactation curve shape and magnitude with the MilkBot® lactation model
Source: PeerJ. 2013 Mar 12;1:e54. doi: 10.7717/peerj.54 (PMC3628751; doi:10.7717/peerj.54)
Supplement: Supplemental Information 1 — Individual files as described in Table 1 [file peerj-01-54-s001.zip › Additional file 26.csv]

lactkey	Breed	CalveDate	Parity	Scale	Ramp	Offset	Decay	points	RMSE	M305	PeakDay	PeakMilk	dim1	milk1	dim2	milk2	dim3	milk3	dim4	milk4	dim5	milk5	dim6	milk6	dim7	milk7	dim8	milk8	dim9	milk9	dim10	milk10
3891450	H	2007-09-13	2	58.5	26.4	-0.7	0.0009	9	8.3	14815	80	53.16	26	37.7	55	49.5	82	50.8	110	37.7	147	42.7	173	43.6	208	51.3	243	54.5	271	57.2
3891172	H	2007-09-14	5	62.3	20.3	0	0.0036	9	7.8	10863	40.3	50.09	25	43.6	54	64	81	36.8	109	35	146	35.9	172	45.9	207	26.8	242	21.3	270	23.2
3890622	H	2007-09-13	2	56.9	24.3	-0.8	0.0014	9	5.7	13451	65.6	50.21	26	42.2	55	49.5	82	49.5	110	62.2	147	41.3	173	39	208	39	243	40	271	44
3891583	H	2007-09-16	2	57.7	23.9	-0.8	0.0018	9	7.5	12801	58.4	49.64	23	44.9	52	44	79	49.5	107	64.9	144	35.9	170	37.7	205	35	240	35.9	268	41.8
3891609	H	2007-09-12	2	57.9	21.8	-0.8	0.0025	9	4.2	11783	48.9	48.64	27	49	56	47.2	83	44	111	45.9	148	34.5	174	45.4	209	32.2	244	26.8	272	33.6
3891570	X	2007-09-16	2	51.4	23.6	-0.8	0.0019	9	2.5	11348	57.5	44.18	23	36.3	52	44	79	48.1	107	43.1	144	40	170	37.7	205	30.9	240	32.2	268	32.7
3891547	H	2007-09-07	2	55.1	22.9	-0.8	0.0027	8	4.8	10880	48.6	45.58	32	47.2	61	38.6	88	40.9	116	49	153	34.5	179	38.1	214	31.8	249	22.7
3891580	H	2007-09-17	2	50.2	26.3	-0.8	0.0017	9	3.1	11313	64.1	43.1	22	36.3	51	37.2	78	36.3	106	43.1	143	38.6	169	36.8	204	36.3	239	34.5	267	30
3891562	H	2007-09-03	2	54.2	19.6	-0.8	0.0043	8	5.4	8709	35.7	42.81	36	45.9	65	38.6	92	36.8	120	32.2	157	25.4	183	33.1	218	14.5	253	8.2
3891576	H	2007-09-17	2	59.8	21	-0.8	0.0023	9	4.3	12586	49.7	51.06	22	51.8	51	45.4	78	54.9	106	44.5	143	38.6	169	39	204	43.1	239	30.9	267	36.3
3890489	H	2007-08-31	3	53.5	42.3	0	0.0019	9	3.6	11290	80.5	42.43	39	40.9	68	35.4	95	35	123	42.2	160	41.3	186	38.1	221	34	256	32.2	284	33.6
3891585	H	2007-09-18	2	54.6	19.4	-0.8	0.0013	9	9.5	13132	56.9	49.31	21	53.1	50	48.1	77	48.1	105	39	142	29.5	168	31.8	203	43.1	238	42.7	266	54.5
3891147	H	2007-08-30	6	46	13.5	0	0.0031	10	4.2	8734	34	39.7	5	26.3	40	47.2	69	37.7	96	35	124	22.7	161	25.4	187	25.4	222	23.6	257	20	285	24.1
3890405	H	2007-09-18	4	37.8	42.2	0	0.0013	9	7.5	8697	94.5	31.57	21	9.1	50	29.1	77	36.8	105	42.2	142	30.9	168	35.9	203	29.1	238	25.4	266	19.5
3891528	H	2007-08-29	2	50.2	26.4	-0.7	0.0022	10	8.2	10535	57.8	41.81	6	19.5	41	38.6	70	30.4	97	33.1	125	44.9	162	37.2	188	20.4	223	38.1	258	37.2	286	32.2
3891282	H	2007-09-19	3	62.1	19	0	0.0016	9	3.5	14401	53.9	55.34	20	49	49	58.1	76	53.6	104	56.7	141	45.4	167	40.9	202	45.9	237	45.4	265	44
3890510	H	2007-08-29	3	53.5	30.4	0	0.0026	10	3.1	10457	58.2	42.53	6	33.1	41	44	70	36.8	97	37.7	125	40.9	162	37.2	188	33.1	223	33.1	258	22.7	286	26.3
3891261	H	2007-09-24	3	59.3	9.9	0	0.0018	9	3.5	13521	33	54.79	15	53.1	44	54.9	71	50.8	99	43.1	136	50.8	162	39	197	39	232	40	260	40.4
3891587	H	2007-08-29	2	41.7	22	-0.8	0.0004	10	8.7	11474	87.8	39.84	6	26.3	41	38.6	70	50.4	97	36.8	125	19.5	162	49.5	188	33.1	223	39.5	258	35.9	286	46.8
3890600	H	2007-09-24	2	40.6	21.7	-0.8	0.0015	9	2.2	9496	59.2	35.97	15	33.6	44	34.5	71	35.9	99	35	136	29.5	162	30.4	197	29.5	232	29.5	260	31.3
3891549	H	2007-08-26	2	58.5	26.4	-0.7	0.0011	10	6.4	14314	74.2	52.23	9	31.8	44	44.9	73	36.8	100	52.7	128	56.3	165	49.5	191	49.5	226	47.7	261	45.4	289	35
3891594	H	2007-09-25	2	58.3	24.3	-0.7	0.0013	9	5.7	13886	66.3	51.64	14	32.2	43	59.5	70	50.8	98	48.6	135	55.8	161	43.6	196	40.4	231	48.1	259	38.6
3891425	H	2007-08-17	2	58.5	21.7	-0.8	0.0022	10	2.9	12464	51.5	50.04	18	47.7	53	48.1	82	44	109	49.5	137	42.2	174	40	200	36.8	235	31.8	270	33.1	298	35.4
3890591	H	2007-09-27	2	50.2	26.4	-0.7	0.001	9	7.2	12573	78.2	45.32	12	28.1	41	35.4	68	30.9	96	39.5	133	53.6	159	39.5	194	39.5	229	41.3	257	43.1
3891464	H	2007-08-16	2	47.5	23.1	-0.8	0.0017	10	3.2	10741	58.7	41.31	19	38.1	54	37.7	83	41.8	110	35	138	40.9	175	38.6	201	33.1	236	36.8	271	25.4	299	27.7
3891251	H	2007-09-29	3	57.1	15.2	0	0.0014	9	2.4	13616	47.8	52.12	10	40.4	39	56.7	66	49.5	94	48.6	131	46.8	157	42.2	192	44.5	227	41.3	255	42.7
3891564	H	2007-08-11	2	59.7	21.3	-0.8	0.0009	10	6.5	15170	68.1	54.87	24	57.7	59	39.5	88	57.7	115	52.7	143	60.4	180	52.2	206	45.9	241	45.9	276	42.7	304	49
3891600	H	2007-09-30	2	49.7	23.9	-0.8	0.0009	9	8.7	12691	75.4	45.55	9	36.3	38	38.6	65	44	93	45.9	130	38.6	156	62.7	191	26.8	226	41.3	254	42.7
3891518	H	2007-08-06	2	63.9	25.8	-0.8	0.0023	9	5	13158	55.4	52.96	29	44.9	64	51.8	93	50.8	120	50.8	148	55.4	185	41.3	211	42.2	246	28.1	281	29.5
3891592	H	2007-09-30	2	45.8	19.8	-0.8	0.0019	9	5.1	10189	51.4	40.1	9	39	38	40	65	35.9	93	36.3	130	34.5	156	31.8	191	24.1	226	34.5	254	36.3
3891150	H	2007-08-06	5	77.7	36.1	0	0.0025	9	5.7	15283	65.1	60.63	29	56.7	64	60.4	93	49.9	120	63.6	148	56.7	185	57.2	211	45.4	246	33.6	281	37.2
3890633	H	2007-10-02	2	46.7	22.6	-0.8	0.0022	9	3.2	9833	52.4	39.56	7	28.1	36	38.6	63	41.3	91	43.1	128	28.1	154	30.4	189	30.9	224	29.5	252	28.6
3890432	H	2007-08-05	3	63.5	9.4	0	0.0018	9	5.6	14601	32	59.02	30	63.6	65	50.4	94	46.8	121	44	149	56.7	186	41.3	212	44.9	247	36.3	282	42.7
3891516	H	2007-10-03	2	64.3	23.8	-0.8	0.0017	9	4.7	14460	59.5	55.65	6	41.3	35	47.2	62	61.3	90	58.1	127	53.6	153	39.5	188	47.2	223	45.4	251	42.7
3890624	H	2007-08-05	2	57.5	20.2	-0.8	0.0013	9	3.6	13900	59.3	51.89	30	55.8	65	46.3	94	46.8	121	49.5	149	49.9	186	41.3	212	46.3	247	43.1	282	40
3890643	H	2007-10-04	2	26.5	24	-0.8	-0.0001	9	3.4	7858	0	13.68	5	6.8	34	25	61	27.7	89	25.9	126	26.8	152	26.3	187	26.8	222	26.8	250	30
3891558	H	2007-08-04	2	59.3	19.5	-0.8	0.0018	9	5.8	13275	51.2	52.12	31	54.9	66	54.5	95	38.6	122	49.5	150	49.9	187	32.2	213	43.6	248	41.8	283	35.9
3891267	H	2007-10-04	3	62.5	42.3	0	0.0017	9	5.6	13571	84.5	50.41	5	28.1	34	49.9	61	48.6	89	41.8	126	44	152	49.5	187	37.7	222	48.1	250	46.8
3891520	H	2007-08-03	2	37.9	21.2	-0.8	0.0009	9	5.5	9692	68.8	34.94	32	37.7	67	30.9	96	41.3	123	25	151	32.2	188	28.1	214	34	249	25.4	284	37.2
3891537	H	2007-10-04	2	48.2	23.2	-0.7	0.0007	9	4.2	12724	80.1	44.99	5	19.1	34	47.2	61	45.9	89	43.1	126	46.8	152	46.8	187	41.8	222	40	250	40.9
3891274	H	2007-08-02	3	68.2	35.2	0	0.0034	10	2.8	11888	54.5	50.71	5	41.3	33	45.4	68	53.1	97	47.2	124	40	152	44.5	189	33.1	215	33.6	250	30.9	285	25.4
3890635	H	2007-10-05	2	50.2	26.4	-0.7	0.0012	8	7.1	12106	72.3	44.47	33	27.2	60	36.3	88	47.2	125	45.4	151	50.8	186	40.4	221	32.2	249	38.6
3891514	H	2007-08-02	2	50.9	21.9	-0.8	0.0025	10	7.6	10282	48.6	42.63	5	30.4	33	48.1	68	29.5	97	41.3	124	37.2	152	51.3	189	21.3	215	28.1	250	26.8	285	25.4
3890609	H	2007-08-01	2	55.7	21.1	-0.8	0.0011	10	12.3	13813	64.3	50.67	6	37.2	34	50.4	69	88.5	98	44.5	125	49.5	153	43.1	190	42.7	216	48.6	251	44.5	286	40
3890416	H	2007-08-01	3	61.3	22.7	0	0.0022	10	4.4	12914	53.4	51.87	6	37.2	34	51.8	69	50.4	98	42.7	125	49.5	153	49.9	190	32.2	216	42.7	251	37.7	286	29.5
3891193	H	2007-07-31	4	57.8	15.6	0	0.002	10	6.1	12793	44.1	51.42	7	35	35	58.6	70	41.8	99	40	126	45.9	154	54	191	41.3	217	41.3	252	29.5	287	30.9
3891551	H	2007-07-31	2	41.8	19.1	-0.8	0.0026	10	6.8	8429	44.3	35.49	7	37.7	35	38.1	70	34.5	99	31.3	126	25.4	154	33.6	191	33.1	217	30.4	252	11.3	287	10.9
3891290	H	2007-07-30	3	53.1	23.1	0	0.002	10	3.1	11521	56.2	45.37	8	28.1	36	49.5	71	45.9	100	42.7	127	38.6	155	43.1	192	33.1	218	33.6	253	33.6	288	30.9
3890573	H	2007-07-29	2	57	19.1	-0.8	0.0027	10	4.6	11265	43.4	48.1	9	40	37	54.9	72	43.1	101	45.9	128	37.2	156	43.1	193	34.5	219	25	254	30.9	289	18.6
3891295	H	2007-07-28	3	65.1	22.4	0	0.0031	10	3.3	12112	45.6	52.81	10	37.2	38	58.6	73	49	102	49.9	129	41.3	157	37.7	194	38.6	220	34	255	28.1	290	24.1
