# Supplementary material for: Quantifying inter-group variability in lactation curve shape and magnitude with the MilkBot® lactation model
Source: PeerJ. 2013 Mar 12;1:e54. doi: 10.7717/peerj.54 (PMC3628751; doi:10.7717/peerj.54)
Supplement: Supplemental Information 1 — Individual files as described in Table 1 [file peerj-01-54-s001.zip › Additional file 27.csv]

lactkey	Breed	CalveDate	Parity	Scale	Ramp	Offset	Decay	points	RMSE	M305	PeakDay	PeakMilk	dim1	milk1	dim2	milk2	dim3	milk3	dim4	milk4	dim5	milk5	dim6	milk6	dim7	milk7	dim8	milk8	dim9	milk9	dim10	milk10
4511445	H	2006-05-10	1	38.3	24.8	-0.5	0.0017	9	6.5	8664	62.1	33.1	31	37.7	59	35.4	94	28.1	115	22.7	150	35.4	178	31.8	206	24.5	241	36.8	269	16.3
4511431	H	2006-05-10	1	38.3	24.8	-0.5	0.0011	10	3.6	9416	71.9	34.38	31	35	59	42.7	94	36.8	115	29.5	150	35.4	178	30.4	206	30.9	241	28.1	269	30	297	24.1
4511443	H	2006-05-09	1	42.3	33.8	-0.5	0.0012	10	3.5	10104	85.7	36.7	32	27.7	60	35.9	95	36.8	116	42.7	151	34	179	39.5	207	34	242	28.1	270	30	298	26.8
4510304	H	2006-05-12	1	38.3	33.7	-0.5	0.0003	10	5.5	10430	127.3	36.25	29	28.6	57	28.6	92	36.8	113	42.7	148	34	176	39.5	204	34	239	44.9	267	24.5	295	35
4511401	H	2006-05-08	1	35.6	27.8	-0.5	0.0008	10	7.4	9083	85.6	32.39	33	30	61	33.1	96	42.2	117	30.9	152	24.5	180	21.3	208	30.9	243	16.8	271	32.7	299	40
4511440	H	2006-05-13	1	39	27.9	-0.5	-0	10	3.7	11362	0	19.83	28	37.7	56	35.4	91	36.8	112	35	147	38.6	175	37.2	203	34	238	36.8	266	42.7	294	45.4
4511392	H	2006-05-08	1	31.8	31.8	-0.5	0.0005	9	3.2	8436	107.9	29.52	33	27.7	61	23.6	96	32.2	117	26.8	152	27.2	180	34.5	208	30.9	243	28.1	271	24.5
4511418	H	2006-05-14	1	38.3	30.7	-0.5	0.0008	10	3.6	9797	93.6	34.76	27	32.7	55	30.9	90	36.8	111	26.8	146	35.4	174	39.5	202	34	237	30.9	265	30	293	29.5
4511360	H	2006-05-08	1	38.3	36.6	-0.5	0.0003	10	6.8	10366	134.8	36.09	33	22.7	61	27.2	96	33.6	117	35	152	32.7	180	26.3	208	32.2	243	50.4	271	38.6	299	33.6
4511385	H	2006-05-16	1	45.6	35.2	-0.5	0.0013	10	6.2	10672	84.7	39	25	28.6	53	35.4	88	39.5	109	35	144	46.8	172	44.9	200	37.2	235	32.2	263	35.4	291	18.6
4511428	X	2006-05-07	1	31.9	32.1	-0.5	0.0002	10	2	8858	135	30.67	34	25	62	25.9	97	32.2	118	32.2	153	32.7	181	30.4	209	27.7	244	30.9	272	28.6	300	32.2
4510272	H	2006-05-16	1	51.7	27.8	-0.5	0.0021	10	5.8	10929	60.7	42.95	25	47.7	53	38.1	88	30.9	109	42.7	144	44	172	35.9	200	35.4	235	36.8	263	30	291	21.3
4511429	H	2006-05-07	1	38.3	31.2	-0.5	0.0015	10	7	8765	74.5	32.65	34	30	62	31.8	97	30.9	118	37.2	153	21.8	181	39.5	209	34	244	11.3	272	27.2	300	26.8
4511273	H	2006-05-17	1	31.9	32.5	-0.5	0.0008	10	4.2	8108	96.2	28.78	24	22.7	52	25.9	87	28.1	108	32.2	143	20.4	171	31.8	199	30.9	234	30.9	262	27.2	290	18.6
4510278	H	2006-05-07	1	33	33.3	-0.5	0.0013	9	3.9	7740	81.7	28.37	34	22.7	62	23.6	97	33.6	118	29.5	153	30	181	31.8	209	21.8	244	19.5	272	21.8
4511618	H	2006-05-18	1	37.6	30.7	-0.5	0.0002	10	5.4	10500	131.7	36.31	23	27.7	51	35.4	86	42.2	107	26.8	142	32.7	170	44.9	198	30.9	233	33.6	261	41.3	289	35
4511438	H	2006-05-05	1	36.9	33	-0.5	0.0004	10	4.3	10011	122.3	34.82	36	30	64	30.9	99	33.6	120	37.2	155	32.7	183	34.5	211	34	246	44.9	274	32.7	302	26.8
4511281	H	2006-05-19	1	48.2	36.6	-0.5	0.0002	10	3.3	13407	159.8	46.58	22	32.7	50	36.8	85	42.2	106	40	141	44	169	44.9	197	49.5	232	47.7	260	49.5	288	46.8
4511404	H	2006-05-04	1	35.3	35.1	-0.5	0.0007	10	5	9132	108.1	32.15	37	27.7	65	28.6	100	33.6	121	24.1	156	38.6	184	38.6	212	23.2	247	33.6	275	28.6	303	26.8
4511408	H	2006-05-22	1	44	36.6	-0.5	0.0006	10	5.1	11393	112.8	40.05	19	27.7	47	30.9	82	36.8	103	40	138	35.4	166	37.2	194	37.2	229	50.4	257	32.7	285	36.3
4511373	H	2006-04-29	1	38.3	33.3	-0.5	0.0007	10	7.2	9855	101.9	34.79	7	24.1	42	25	70	38.1	105	33.6	126	35	161	41.3	189	35.9	217	37.2	252	14.1	280	38.6
4510270	H	2006-05-23	1	36.3	29.3	-0.5	0.0007	10	5.5	9393	92.7	33.24	18	27.7	46	33.1	81	36.8	102	26.8	137	24.5	165	37.2	193	40	228	22.7	256	30	284	33.6
4511407	H	2006-04-29	1	44	36.7	-0.5	0.0008	10	5.3	11040	102.9	39.18	7	14.1	42	32.7	70	35.4	105	39.5	126	45.4	161	38.6	189	39.5	217	35.4	252	28.1	280	38.6
4511395	H	2006-05-25	1	37.1	33.5	-0.5	-0.0002	10	5	10997	0	18.82	16	22.7	44	40.4	79	24.1	100	35	135	35.4	163	42.2	191	40	226	36.8	254	41.3	282	40
4511399	H	2006-04-27	1	38.3	34.1	-0.5	0.0004	10	5.7	10400	126.9	36.17	9	22.7	44	27.7	72	35.4	107	42.2	128	26.8	163	38.6	191	47.7	219	34	254	33.6	282	30
4511414	H	2006-05-27	1	44	36.7	-0.5	0.0008	10	3.4	11040	102.9	39.18	14	25	42	30.9	77	35	98	37.2	133	35.4	161	39.5	189	37.2	224	33.6	252	41.3	280	36.3
4511354	H	2006-04-27	1	40.9	29.2	-0.5	0.0005	10	8.6	10965	102.9	38.32	9	28.6	44	37.7	72	38.1	107	30.9	128	35	163	53.6	191	26.3	219	27.7	254	50.4	282	32.7
4511352	H	2006-05-28	1	33	36.6	-0.5	0	9	4.3	9396	226.8	32.77	41	25.9	76	23.2	97	26.8	132	27.2	160	31.8	188	32.2	223	33.6	251	32.7	279	40
4511356	J	2006-04-23	1	32.8	30.4	-0.5	0.0024	9	4.4	6636	60.4	26.47	13	17.3	48	30	76	25.9	111	28.1	132	26.8	167	21.8	195	26.3	223	12.3	258	11.3
4511455	H	2006-05-28	1	44	24.8	-0.5	0.0011	10	2.5	10826	71.9	39.53	13	32.7	41	41.3	76	42.2	97	37.2	132	38.6	160	39.5	188	40	223	33.6	251	31.3	279	29.5
4511378	H	2006-04-19	1	44	36.6	-0.5	0.0003	10	3.8	11926	135.2	41.52	17	27.2	52	35	80	30.9	115	39.5	136	40	171	41.3	199	39.5	227	40	262	42.2	290	44
4511405	H	2006-05-30	1	44	27.5	-0.5	0.0014	10	3.4	10295	70.7	38.32	11	32.7	39	40.4	74	33.6	95	33.6	130	35.4	158	37.2	186	30.9	221	35	249	35.4	277	26.8
4511292	H	2006-04-18	1	32.5	24.8	-0.5	0.0016	10	4.1	7487	63.7	28.34	18	31.3	53	28.6	81	35.4	116	30.9	137	28.1	172	20.4	200	23.6	228	24.5	263	19.5	291	16.3
4511402	H	2006-06-04	1	53.1	33.7	-0.5	0.0019	10	4.2	11357	70.1	43.46	6	37.7	34	35.4	69	44.9	90	40	125	38.6	153	39.5	181	43.1	216	39.5	244	31.3	272	26.8
4511365	H	2006-04-16	1	47.7	34	-0.5	0.0016	10	8.3	10696	76.4	39.95	20	34	55	25	83	53.1	118	42.2	139	40	174	44	202	20	230	30.9	265	33.6	293	30
4511479	H	2006-06-05	1	27.9	30.1	-0.5	0.0005	10	2.1	7458	104.7	26.08	5	12.7	33	23.6	68	28.1	89	26.8	124	27.2	152	23.6	180	21.8	215	25.4	243	24.5	271	26.8
4511357	H	2006-04-16	1	60.8	27.3	-0.5	0.0025	10	6.5	12190	55.7	49.51	20	54	55	37.7	83	52.2	118	47.7	139	42.7	174	46.8	202	37.2	230	34	265	20.9	293	30
4511420	H	2006-06-07	1	43.3	33.4	-0.5	0.0015	10	3.8	9860	77.5	36.62	31	28.6	66	36.8	87	37.2	122	35.4	150	42.2	178	30.9	213	30.9	241	31.3	269	30.9	304	20.4
4511383	H	2006-04-15	1	39.5	26.1	-0.5	0.0008	10	4.5	10123	82.1	36.12	21	37.2	56	32.7	84	30.9	119	33.6	140	35	175	41.3	203	34.5	231	37.2	266	25.4	294	30
4511467	H	2006-06-08	1	41.6	31.7	-0.5	0.0005	9	2.2	11032	107.2	38.62	30	30.9	65	42.2	86	35	121	38.6	149	39.5	177	37.2	212	38.1	240	35.4	268	37.2
4511237	H	2006-04-12	1	40.8	32.9	-0.5	0.0001	10	3.5	11654	186.4	40.37	24	35.9	59	32.7	87	40.4	122	35	143	37.2	178	38.6	206	39.5	234	44.9	269	39.5	297	44
4511412	H	2006-06-10	1	37.5	29.8	-0.5	0.0013	10	1.9	8885	76.7	32.68	28	30.9	63	33.6	84	32.2	119	27.2	147	31.8	175	30.9	210	28.1	238	27.2	266	29.5	301	24.5
4511410	H	2006-04-10	1	41.6	32.3	-0.5	0.0009	10	2.8	10360	90.9	37.08	26	31.3	61	35	89	35.4	124	39.5	145	32.2	180	38.6	208	39.5	236	30.9	271	30.9	299	30
4511453	H	2006-06-12	1	38.3	36.6	-0.5	0.0001	10	6.3	10821	191.6	37.66	26	23.6	61	32.2	82	36.3	117	35.4	145	39.5	173	27.7	208	25.4	236	41.3	264	46.8	299	41.3
4511370	H	2006-04-09	1	32.5	36.7	-0.5	0.0011	10	6.2	7824	92.7	28.19	27	17.3	62	17.7	90	25.9	125	25.4	146	26.8	181	41.3	209	26.3	237	27.7	272	22.7	300	21.8
4511435	H	2006-06-13	1	44	36.6	-0.5	0.0003	10	4.5	11926	135.2	41.52	25	33.1	60	33.6	81	35	116	34	144	43.6	172	46.3	207	42.2	235	35.4	263	45.4	298	38.6
4511322	H	2006-04-08	1	38.9	27	-0.5	0.0007	10	4	10164	88.9	35.92	28	34	63	35	91	41.3	126	35	147	32.2	182	32.7	210	26.3	238	30.9	273	39.5	301	32.7
4511462	H	2006-06-14	1	36.7	33.4	-0.5	0.0003	10	3.9	10103	132.6	35.05	24	28.6	59	30.9	80	26.8	115	41.3	143	33.1	171	40	206	33.6	234	32.7	262	37.2	297	31.3
4511387	H	2006-04-08	1	40.6	30.2	-0.5	0.0014	10	3.1	9482	75.6	35.06	28	31.3	63	32.7	91	40.4	126	36.8	147	29.5	182	27.2	210	29.1	238	30.9	273	25.4	301	30
4511390	H	2006-06-14	1	49	33.2	-0.5	0.0018	10	2.6	10681	71.7	40.54	24	33.1	59	39.5	80	40	115	38.6	143	42.2	171	40	206	35	234	30	262	29.5	297	24.5
