# Supplementary material for: Quantifying inter-group variability in lactation curve shape and magnitude with the MilkBot® lactation model
Source: PeerJ. 2013 Mar 12;1:e54. doi: 10.7717/peerj.54 (PMC3628751; doi:10.7717/peerj.54)
Supplement: Supplemental Information 1 — Individual files as described in Table 1 [file peerj-01-54-s001.zip › Additional file 28.csv]

lactkey	Breed	CalveDate	Parity	Scale	Ramp	Offset	Decay	points	RMSE	M305	PeakDay	PeakMilk	dim1	milk1	dim2	milk2	dim3	milk3	dim4	milk4	dim5	milk5	dim6	milk6	dim7	milk7	dim8	milk8	dim9	milk9	dim10	milk10
4511004	H	2006-05-28	2	61	25.4	-0.8	0.0034	10	5.6	10944	46.3	48.16	13	41.3	41	38.1	76	53.6	97	45.4	132	42.7	160	37.2	188	37.2	223	28.1	251	27.2	279	13.2
4510810	H	2006-05-28	2	45.5	26.2	-0.7	0.0015	10	7.4	10503	66.5	39.5	13	12.7	41	47.2	76	36.8	97	35	132	44	160	37.2	188	27.7	223	33.6	251	30	279	29.5
4511898	H	2006-05-26	3	54.2	25	0	0.0026	10	9.6	10719	52.3	44.36	15	35	43	44.9	78	50.4	99	15.9	134	32.7	162	39.5	190	21.8	225	36.8	253	27.2	281	26.8
4511956	H	2006-05-28	2	66.9	26.4	-0.8	0.0027	10	7	13164	52.9	54.36	13	42.7	41	47.2	76	53.6	97	48.1	132	57.7	160	53.1	188	40	223	42.2	251	30	279	18.6
4510997	H	2006-05-25	2	60.6	25.3	-0.8	0.0029	10	10.1	11587	49.8	48.96	16	37.7	44	19.1	79	47.7	100	48.1	135	41.3	163	42.2	191	40	226	30.9	254	27.2	282	20
4511049	H	2006-05-29	2	68.9	20.1	-0.8	0.0023	10	4.6	14387	47.7	58.94	12	49.9	40	64	75	52.2	96	48.1	131	54.9	159	50.4	187	43.1	222	47.7	250	38.6	278	29.5
4511081	H	2006-05-23	2	34.2	26.3	-0.7	0.0004	10	5.8	9427	104.4	32.67	18	15	46	23.6	81	42.2	102	30.9	137	35.4	165	29.1	193	37.2	228	33.6	256	30	284	26.8
4510544	H	2006-05-30	4	56.3	10	0	0.0031	10	3.9	10787	28	50.07	11	42.7	39	54.5	74	39.5	95	42.7	130	41.3	158	34.5	186	38.6	221	25.4	249	21.8	277	24.1
4510537	H	2006-05-21	4	62.4	37.5	0	0.0033	10	5.2	10900	56.5	45.98	20	31.3	48	47.2	83	53.6	104	42.7	139	44	167	39.5	195	27.7	230	28.1	258	24.5	286	20
4511046	H	2006-05-30	2	60	22.5	-0.8	0.0021	10	3.6	12922	53.7	51.31	11	37.7	39	54.5	74	56.3	95	42.7	130	44	158	44.9	186	40	221	36.8	249	40	277	32.2
4511838	H	2006-05-21	3	63.8	37.2	0	0.0027	10	5.1	12133	63.1	48.83	20	40	48	47.2	83	50.4	104	48.1	139	38.6	167	53.1	195	34	230	28.1	258	34	286	26.8
4510761	H	2006-06-01	3	60.6	39.4	0	0.0016	10	5.8	13379	83.1	49.65	9	27.7	37	56.7	72	42.2	93	50.8	128	46.8	156	44.9	184	46.3	219	50.4	247	38.6	275	35
4510854	H	2006-05-21	2	41.8	19.1	-0.8	0.0033	9	8	7648	39.9	34.43	20	37.7	48	49.9	83	19.5	104	33.6	139	31.3	167	23.6	195	15.4	230	25.4	258	10.9
4510929	A	2006-06-03	2	43.6	23.2	-0.8	0.002	9	5.5	9471	55.6	37.29	35	33.1	70	30.9	91	37.2	126	44	154	40	182	23.2	217	28.1	245	24.5	273	24.1
4510921	H	2006-05-19	2	50.2	24.2	-0.8	0.0026	10	3.9	9994	50.8	41.37	22	37.7	50	38.1	85	39.5	106	35	141	44	169	37.2	197	27.7	232	28.1	260	21.8	288	21.3
4511962	H	2006-06-04	2	48.6	24.7	-0.8	0.003	9	11.2	9174	48.3	39.19	6	27.7	34	35.4	69	67.6	90	35	125	38.6	153	34.5	181	38.6	216	20.9	244	13.6
4510730	H	2006-05-15	3	87.4	38.9	0	0.0045	9	7.3	13049	47.1	60.23	54	47.2	89	70.4	110	56.3	145	46.8	173	42.2	201	34	236	22.7	264	24.5	292	21.3
4510787	H	2006-06-04	3	62.5	8.7	0	0.0029	10	24.8	12431	26.4	56.58	6	47.7	34	83.1	69	84.4	90	32.2	125	8.2	153	55.4	181	77.2	216	64.5	244	34	272	24.1
4510939	H	2006-05-07	2	55.7	25.2	-0.8	0.003	10	6.6	10438	48.5	44.67	34	32.7	62	56.7	97	36.8	118	42.7	153	32.7	181	38.6	209	34	244	22.7	272	24.5	300	15.9
4511870	H	2006-06-06	4	53.5	33.5	0	0.0015	10	4.9	12257	79.3	45.36	32	38.1	67	47.7	88	45.4	123	46.8	151	37.2	179	49.5	214	39.5	242	30	270	42.7	305	30
4510924	H	2006-05-05	2	77.6	24.5	-0.8	0.0044	10	10.5	12153	39.3	58.88	36	44.9	64	66.3	99	67.6	120	53.6	155	41.3	183	31.8	211	14.1	246	25.4	274	16.3	302	10.9
4511901	H	2006-06-06	3	44.4	42.3	0	0.0021	10	5.9	9166	77.5	34.8	32	21.3	67	33.6	88	36.3	123	32.7	151	42.2	179	40	214	28.1	242	21.8	270	21.3	305	21.8
4510675	H	2006-05-05	3	53.5	12.1	0	0.0023	10	11	11328	35.1	47.91	36	49.9	64	42.7	99	56.3	120	40	155	65.8	183	29.1	211	27.7	246	25.4	274	38.6	302	26.8
4510804	H	2006-06-06	3	75.2	24.5	0	0.0026	9	4.4	14972	52.1	61.81	32	61.7	67	59	88	53.6	123	61.7	151	56.7	179	46.3	214	42.2	242	34	270	40
4510782	H	2006-05-01	3	80.6	20.2	0	0.0047	10	7.4	12287	35.3	62.32	5	45.4	40	59.9	68	68.6	103	56.3	124	30.9	159	41.3	187	29.1	215	37.2	250	16.8	278	19.1
4511907	H	2006-06-07	3	53.5	35.5	0	0.0019	10	5.8	11448	73.3	43.55	31	38.1	66	44.9	87	40	122	41.3	150	53.1	178	34	213	25.4	241	38.6	269	32.2	304	30
4511000	H	2006-04-26	2	36.8	23.6	-0.8	0.0009	10	3.7	9312	73	33.6	10	18.6	45	37.7	73	33.1	108	30.9	129	35	164	34	192	26.3	220	30.9	255	33.6	283	24.5
4511981	H	2006-06-08	2	36.6	21.2	-0.8	0.004	9	3.3	6079	38.5	28.88	30	33.1	65	25.4	86	26.8	121	21.8	149	13.2	177	15.4	212	16.8	240	16.3	268	15.9
4510565	H	2006-04-26	3	46.1	29.3	0	0.0031	10	15	8417	52.3	35.82	10	8.6	45	49.9	73	73.5	108	39.5	129	29.5	164	30	192	23.6	220	27.7	255	11.3	283	16.3
4511013	H	2006-06-09	2	63	22.1	-0.8	0.0025	10	5.2	12768	49	52.8	29	53.1	64	47.7	85	53.6	120	44	148	39.5	176	43.1	211	36.8	239	46.8	267	30.9	302	21.8
4510549	H	2006-04-24	3	68.2	9.2	0	0.0038	10	8.9	11980	24.9	59.95	12	65.4	47	49.9	75	33.1	110	50.4	131	56.3	166	41.3	194	29.1	222	30.9	257	25.4	285	16.3
4510723	H	2006-06-09	3	69.5	40.2	0	0.0014	10	7.2	15946	90.6	58.16	29	38.1	64	67.6	85	59	120	57.7	148	60.8	176	46.3	211	53.6	239	60.4	267	42.7	302	41.3
4510514	H	2006-04-23	4	83	26.1	0	0.0038	10	11.3	14003	44.8	63.75	13	57.2	48	62.7	76	56.7	111	50.4	132	59	167	71.3	195	39.5	223	46.3	258	14.1	286	32.7
4510777	H	2006-06-09	3	67.7	31.1	0	0.0021	9	1.9	14327	66	55.6	29	49.9	64	56.3	85	56.3	120	50.8	148	53.1	176	46.3	211	42.2	239	44	267	37.2
4510568	H	2006-04-19	3	67.2	42.3	0	0.0025	10	15.1	13093	70.6	51.14	17	52.7	52	32.7	80	35.4	115	64.5	136	64	171	49.5	199	71.3	227	27.7	262	30.9	290	28.6
4510696	H	2006-06-11	3	62.5	42.3	0	0.0014	10	12.5	14208	92.3	51.8	27	40.4	62	47.7	83	56.3	118	52.2	146	55.4	174	43.1	209	36.8	237	8.2	265	42.7	300	46.8
4511912	H	2006-04-16	3	48.2	9.3	0	0.0018	10	6.3	11080	31.9	44.79	20	48.6	55	35	83	38.1	118	36.8	139	29.5	174	27.2	202	34.5	230	34	265	42.2	293	27.2
4511592	H	2006-06-11	4	80.9	35.7	0	0.0046	9	3.7	12050	45.4	56.54	27	52.2	62	56.3	83	53.6	118	45.4	146	47.7	174	38.6	209	33.6	237	21.8	265	18.6
4510991	H	2006-04-16	2	50.2	19.1	-0.8	0.0022	10	8.4	10702	47.5	43.41	20	44	55	47.7	83	38.1	118	44.9	139	17.3	174	41.3	202	39.5	230	37.2	265	19.5	293	23.2
4510807	H	2006-06-11	3	75.1	37.8	0	0.0042	10	5.3	11644	48.8	52.75	27	52.2	62	42.2	83	56.3	118	44	146	50.4	174	37.2	209	28.1	237	27.2	265	22.7	300	16.3
4510638	H	2006-04-15	3	75.9	40.2	0	0.0031	10	5.6	13573	60.5	55.91	21	49.9	56	49.9	84	56.7	119	53.6	140	53.6	175	52.2	203	39.5	231	24.5	266	30.9	294	32.7
4510546	H	2006-06-14	3	54	30.2	0	0.0022	10	6.9	11185	62.9	44.03	24	30.9	59	53.6	80	50.8	115	32.7	143	35.9	171	37.2	206	32.2	234	38.6	262	37.2	297	19.1
4510564	H	2006-04-13	3	62.5	42.3	0	0.0014	10	5.5	14211	92.3	51.81	23	40	58	40	86	54.5	121	56.3	142	50.8	177	49.5	205	53.1	233	46.3	268	32.2	296	41.3
4511966	H	2006-06-20	2	41.6	24.4	-0.8	0.0033	9	4	7513	45.6	33.07	18	23.6	53	32.2	74	37.2	109	35.4	137	26.3	165	21.8	200	19.5	228	20.4	256	13.2
4511978	H	2006-04-12	2	58.5	26.4	-0.8	0.0018	9	10.2	13027	62.8	50	24	42.7	59	40	87	49.9	122	47.7	143	48.1	178	49.5	206	39.5	234	40	269	8.6
4511953	H	2006-06-21	2	57.1	21.6	-0.8	0.0024	10	9.1	11696	49	48.13	17	52.2	52	29.5	73	53.6	108	49.5	136	43.6	164	32.2	199	36.8	227	21.8	255	42.7	290	27.2
4511610	H	2006-04-07	5	53.5	42.3	0	0.0013	10	4.8	12279	94.4	44.58	29	35.9	64	40	92	40.4	127	36.8	148	36.3	183	46.8	211	37.2	239	43.1	274	42.2	302	38.6
4511866	H	2006-06-21	3	62.5	32.7	0	0.0021	10	8	13101	67.2	50.84	17	33.1	52	50.4	73	64	108	46.8	136	53.1	164	30.9	199	44.9	227	44	255	26.8	290	38.6
4510480	H	2006-04-06	5	74	41	0	0.0025	10	4.4	14473	69.6	56.68	30	48.6	65	52.7	93	65.4	128	53.6	149	50.8	184	52.2	212	39.5	240	41.8	275	36.8	303	30
4510967	H	2006-06-22	2	48.7	23.4	-0.8	0.0011	10	4.3	12018	68.9	43.95	16	33.1	51	42.2	72	50.8	107	45.4	135	39.5	163	37.2	198	30.9	226	38.6	254	37.2	289	41.3
