# Supplementary material for: Quantifying inter-group variability in lactation curve shape and magnitude with the MilkBot® lactation model
Source: PeerJ. 2013 Mar 12;1:e54. doi: 10.7717/peerj.54 (PMC3628751; doi:10.7717/peerj.54)
Supplement: Supplemental Information 1 — Individual files as described in Table 1 [file peerj-01-54-s001.zip › Additional file 29.csv]

lactkey	Breed	CalveDate	Parity	Scale	Ramp	Offset	Decay	points	RMSE	M305	PeakDay	PeakMilk	dim1	milk1	dim2	milk2	dim3	milk3	dim4	milk4	dim5	milk5	dim6	milk6	dim7	milk7	dim8	milk8	dim9	milk9	dim10	milk10
3528358	H	2006-06-29	1	40.5	30.6	-0.5	0.0011	9	2.3	9831	82.4	35.65	13	23.6	50	36.8	85	37.7	120	37.2	145	30.4	176	35	210	30.4	237	31.3	267	29.5
3528588	H	2006-06-29	1	41.4	32	-0.5	0.0001	9	1.3	11670	150.9	40.35	13	27.7	50	35.9	85	40	120	39	145	39	176	40.4	210	40.4	237	43.1	267	38.6
3525493	H	2006-06-29	1	51.4	33.1	-0.5	0.0008	9	3.2	12972	95.9	46.14	13	30	50	41.8	85	49	120	49.5	145	47.2	176	47.7	210	38.1	237	39	267	41.8
3528597	H	2006-06-29	1	37	32.4	-0.5	0.0013	9	2.1	8759	81.5	32.03	13	25	50	27.2	85	33.1	120	31.8	145	31.8	176	28.1	210	32.2	237	26.3	267	24.1
3528510	H	2006-06-28	1	47.7	32.9	-0.5	0.002	9	3	10176	68.6	39.12	14	28.6	51	37.2	86	39	121	40	146	40.4	177	35.4	211	30	238	30.4	268	22.2
3528500	H	2006-06-30	1	38.3	36.7	-0.5	0.0005	9	6.4	10075	119.5	35.27	12	20.4	49	14.5	84	34.5	119	40	144	35.4	175	36.8	209	35.9	236	33.1	266	32.2
3525562	H	2006-06-28	1	51.7	30.9	-0.5	0.0011	9	2.1	12626	84	45.68	14	30.9	51	47.2	86	47.7	121	44	146	44.5	177	42.7	211	40	238	38.1	268	40.4
3528591	H	2006-06-30	1	38.3	36.7	-0.5	0.0011	9	5.5	9203	92.7	33.16	12	12.7	49	23.2	84	31.3	119	35.9	144	29.1	175	28.1	209	33.6	236	34	266	29.5
3528632	H	2006-06-27	1	37.7	33.2	-0.5	0.0011	9	2.5	9104	86.9	32.93	15	23.6	52	27.7	87	34.5	122	36.3	147	33.6	178	31.8	212	27.2	239	30	269	25
3525540	H	2006-07-01	1	32.8	28.5	-0.5	0.0025	9	2.1	6530	56.7	26.52	11	25	48	25	83	28.1	118	26.3	143	24.5	174	19.1	208	17.3	235	16.8	265	16.8
3528564	H	2006-06-27	1	48.8	32.2	-0.5	0.0003	9	2.6	13436	128	46.6	15	31.3	52	41.3	87	49.5	122	48.6	147	47.2	178	48.6	212	40.4	239	45.4	269	46.3
3528468	H	2006-07-01	1	31.1	31.5	-0.5	0.0004	9	1.9	8451	117.5	29.39	11	19.5	48	27.2	83	29.5	118	25	143	32.2	174	30.9	208	28.6	235	28.6	265	28.1
3528554	H	2006-06-25	1	32	31.9	-0.5	0.0018	9	2.6	7043	70.6	26.73	17	19.5	54	26.8	89	25.4	124	27.2	149	27.2	180	25.9	214	23.2	241	20.4	271	14.1
3528603	H	2006-07-01	1	42.2	31.4	-0.5	0.0023	9	2.2	8644	62.7	34.14	11	23.6	48	33.6	83	35	118	35	143	33.1	174	28.1	208	25	235	23.6	265	19.5
3528566	H	2006-06-24	1	48.2	24.8	-0.5	0.0011	9	2.6	11852	71.9	43.27	18	38.6	55	45.4	90	44.9	125	40.4	150	42.7	181	36.8	215	33.1	242	38.6	272	33.1
3528593	H	2006-07-02	1	44	36.6	-0.5	0.0006	9	4.1	11427	113.9	40.14	10	16.8	47	31.3	82	38.1	117	40.9	142	40	173	38.1	207	36.8	234	39.5	264	37.2
3525593	H	2006-06-23	1	49.1	32.1	-0.5	0.0016	9	1.7	11060	73.9	41.43	19	32.7	56	40.4	91	42.7	126	41.8	151	37.7	182	38.1	216	35.4	243	33.6	273	28.1
3528007	H	2006-07-03	1	36	31.9	-0.5	0.0018	10	4.1	7934	71.1	30.05	9	15.9	46	27.2	81	35.4	116	35.9	141	31.3	172	22.2	206	23.2	233	21.8	263	23.6	305	19.1
3525564	H	2006-06-23	1	44	36.6	-0.5	0.0006	9	3.1	11393	112.8	40.05	19	27.7	56	30.4	91	35.9	126	40	151	40	182	40	216	40.4	243	38.1	273	36.3
3525526	H	2006-07-04	1	44	31.3	-0.5	0.0007	10	1.8	11425	99	40.29	8	23.6	45	39.5	80	38.6	115	42.2	140	39	171	41.3	205	38.6	232	37.2	262	35	304	35.9
3525529	H	2006-06-23	1	51	28.6	-0.5	0.0001	9	2.4	14669	163.6	50.49	19	40.9	56	45.9	91	50.8	126	51.8	151	47.7	182	48.1	216	47.2	243	53.1	273	53.1
3525531	H	2006-07-04	1	35.3	31.5	-0.5	0.0002	10	2.3	9813	131.8	33.97	8	16.8	45	33.1	80	33.1	115	34	140	32.2	171	33.6	205	35	232	36.3	262	34	304	30
3528572	H	2006-06-22	1	38	32.7	-0.5	0.0012	9	2.8	9030	82.9	32.93	20	24.5	57	31.8	92	32.7	127	35	152	31.3	183	31.3	217	34	244	23.2	274	25.4
3528537	H	2006-07-04	1	38.3	36.6	-0.5	0.0002	10	2.8	10640	158.5	36.97	8	20	45	28.1	80	30	115	35	140	36.3	171	35	205	37.2	232	40	262	36.3	304	37.2
3528517	H	2006-06-22	1	46.7	29.9	-0.5	0.0004	9	1.4	12721	112.7	44.21	20	35	57	43.6	92	44	127	44.5	152	40.9	183	42.7	217	42.2	244	44	274	44
3528614	H	2006-07-04	1	39.5	33.3	-0.5	0.0011	10	4.5	9622	88.7	34.68	8	14.1	45	30.9	80	37.7	115	39	140	36.8	171	35	205	33.6	232	30.4	262	29.5	304	21.3
3525607	H	2006-06-22	1	30.5	36.4	-0.5	0.0003	9	2.7	8307	137.8	28.9	20	14.5	57	26.8	92	27.7	127	30.9	152	29.5	183	28.6	217	29.1	244	29.5	274	25.4
3528622	H	2006-07-04	1	32.5	30.8	-0.5	0.0008	10	3.3	8344	94.3	29.58	8	23.2	45	26.3	80	31.3	115	21.8	140	29.5	171	31.3	205	31.3	232	30	262	23.6	304	25
3528557	H	2006-06-21	1	42.6	35.4	-0.5	0.0009	9	3	10665	99.2	37.94	21	25.4	58	34.5	93	38.1	128	41.3	153	38.1	184	38.1	218	36.8	245	35	275	28.1
3528332	H	2006-07-05	1	36.8	32.6	-0.5	0.0002	10	3.5	10198	134.3	35.34	7	15.4	44	32.7	79	32.7	114	40	139	36.3	170	31.3	204	37.7	231	37.7	261	35.4	303	30
3528306	H	2006-06-21	1	44.4	32.6	-0.5	0.0002	9	3.1	12461	147.8	43.12	21	31.8	58	38.1	93	44	128	49	153	37.2	184	42.7	218	44.9	245	43.6	275	41.8
3528475	H	2006-07-05	1	37	33	-0.5	0.0005	9	2.6	9847	113.2	34.41	7	18.2	44	30	79	33.1	114	39.5	139	34.5	170	35.9	204	34	231	34	261	29.1
3528354	H	2006-06-20	1	46.4	31.6	-0.5	0.0005	9	1.2	12449	111.5	43.43	22	34	59	40.9	94	45.4	129	42.7	154	41.8	185	44.5	219	41.8	246	40.4	276	41.8
3528641	H	2006-07-05	1	47.2	33.8	-0.5	0.0009	10	3.9	11718	93.8	41.88	7	20	44	37.2	79	43.1	114	45.4	139	44.5	170	43.6	204	42.2	231	35.9	261	35.4	303	30.9
3528581	H	2006-06-19	1	44	36.6	-0.5	0.0005	9	3	11605	120.3	40.61	23	26.8	60	38.6	95	35.4	130	39	155	40.4	186	37.2	220	43.1	247	40.9	277	37.7
3525550	H	2006-07-06	1	42.1	29.3	-0.5	0.002	9	4.3	8989	63.7	34.94	6	17.3	43	38.1	78	37.2	113	36.8	138	27.7	169	31.8	203	31.3	230	20.4	260	23.6
3527987	H	2006-06-19	1	38.3	31.3	-0.5	0.0008	9	3.4	9778	94.5	34.69	23	25.4	60	37.7	95	32.2	130	40.4	155	31.3	186	29.1	220	32.7	247	34.5	277	29.5
3527828	H	2006-07-06	1	38.3	36.6	-0.5	-0.0001	9	6.8	11139	0	19.4	6	15.4	43	14.1	78	36.3	113	40	138	40	169	39.5	203	37.7	230	43.1	260	38.1
3528470	H	2006-06-17	1	39.5	33.4	-0.5	0.0013	9	3.8	9277	82.2	33.96	25	23.2	62	33.1	97	37.7	132	37.7	157	36.3	188	28.1	222	25	249	30	279	24.5
3528608	H	2006-07-06	1	44.2	31	-0.5	0.0019	9	3.3	9534	67.2	36.65	6	21.3	43	36.8	78	36.8	113	37.2	138	35.9	169	35.4	203	32.7	230	22.2	260	24.1
3528551	H	2006-06-16	1	46.5	32.5	-0.5	0.0012	9	2.5	11050	82.5	40.32	26	33.6	63	39.5	98	38.6	133	42.2	158	37.2	189	40.9	223	37.7	250	32.2	280	29.1
3525528	H	2006-07-07	1	39.2	30.2	-0.5	0.0013	10	3.1	9258	77.1	34.05	5	15.4	42	33.6	77	37.7	112	36.3	137	34.5	168	28.1	202	30	229	29.5	259	26.8	301	25
3528448	H	2006-06-15	1	28.4	32	-0.5	0.0013	8	2.6	6695	80.4	24.53	27	18.2	64	25.4	99	24.5	134	24.5	159	27.7	190	20.4	224	22.2	251	16.8
3525624	H	2006-07-07	1	44.9	28.6	-0.5	0.0006	10	4.6	11777	94.9	41.47	5	14.1	42	45.4	77	44	112	42.7	137	39	168	41.3	202	39.5	229	39	259	37.7	301	35.9
3528175	H	2006-06-15	1	55.6	30.9	-0.5	0.0027	9	4	10785	57.6	44.01	27	40.4	64	42.7	99	42.2	134	40.9	159	38.6	190	40	224	31.3	251	20.4	281	21.3
3528605	H	2006-07-07	1	42.9	30.7	-0.5	0.0016	9	2.4	9720	72.2	36.46	5	21.3	42	35.4	77	36.8	112	38.6	137	38.1	168	31.8	202	27.2	229	30	259	27.7
3525484	H	2006-06-15	1	44.5	32	-0.5	0.0004	9	1.9	12024	116.9	41.86	27	34.5	64	40.4	99	38.1	134	43.6	159	43.6	190	40.4	224	43.6	251	40.4	281	37.7
3528437	H	2006-07-08	1	52.3	33.1	-0.5	0.0011	8	3.1	12628	86.6	45.69	41	39.5	76	44.5	111	49	136	47.7	167	44	201	45.4	228	35.9	258	36.8
3528542	H	2006-06-14	1	43.8	31.4	-0.5	0.0006	9	2.4	11533	103.8	40.47	28	35.4	65	36.3	100	41.3	135	42.7	160	38.6	191	41.3	225	33.6	252	40	282	37.7
3528533	H	2006-07-08	1	28.1	31.4	-0.5	0.0002	9	2	7908	145.6	27.33	41	23.6	76	26.8	111	25.4	136	24.5	167	31.3	201	29.1	228	25.4	258	28.6	300	25.9
