# Supplementary material for: Quantifying inter-group variability in lactation curve shape and magnitude with the MilkBot® lactation model
Source: PeerJ. 2013 Mar 12;1:e54. doi: 10.7717/peerj.54 (PMC3628751; doi:10.7717/peerj.54)
Supplement: Supplemental Information 1 — Individual files as described in Table 1 [file peerj-01-54-s001.zip › Additional file 30.csv]

lactkey	Breed	CalveDate	Parity	Scale	Ramp	Offset	Decay	points	RMSE	M305	PeakDay	PeakMilk	dim1	milk1	dim2	milk2	dim3	milk3	dim4	milk4	dim5	milk5	dim6	milk6	dim7	milk7	dim8	milk8	dim9	milk9	dim10	milk10
3526655	H	2006-11-03	3	69.9	41.2	0	0.0025	9	8.9	13569	69	53.3	18	31.3	49	50.4	83	60.4	110	60.8	140	59.9	182	32.2	217	44	252	35.9	280	25.9
3527246	H	2006-11-03	2	61.8	23.3	-0.8	0.0021	9	1.9	13214	54.4	52.55	18	45.4	49	51.8	83	50.8	110	52.7	140	43.6	182	41.8	217	41.8	252	35	280	33.1
3526407	H	2006-11-03	3	54	15.6	0	0.0023	9	4.2	11402	41.8	47.33	18	44.5	49	45.4	83	47.7	110	45.9	140	29.5	182	35.9	217	37.7	252	31.8	280	25.4
3524919	H	2006-11-04	3	71.7	36	0	0.0018	9	2.2	15617	76.2	58.82	17	45.9	48	55.8	82	59.9	109	60.8	139	56.3	181	49.5	216	50.8	251	47.2	279	40
3526080	H	2006-11-03	3	62.5	42.3	0	0.0016	9	2.5	13844	87.7	51	18	35.9	49	48.1	83	51.3	110	53.1	140	51.3	182	44.9	217	48.1	252	41.8	280	39
3527421	H	2006-11-04	2	72.9	25.6	-0.8	0.003	9	5.5	13640	48.8	58.35	17	50.4	48	54	82	54.9	109	57.2	139	52.2	181	42.7	216	45.9	251	32.7	279	19.5
3525076	H	2006-11-03	2	59.3	24.7	-0.8	0.002	9	7.1	12854	57.8	50.4	18	45.4	49	41.8	83	53.6	110	45.9	140	44	182	49	217	49.5	252	34.5	280	20.9
3526418	H	2006-11-06	3	69.6	38.9	0	0.0023	9	9.3	13922	69.8	54.25	15	43.6	46	47.2	80	54	107	59.9	137	53.6	179	45.9	214	40.9	249	34	277	10.9
3525253	H	2006-11-02	2	65.5	22.2	-0.8	0.0014	9	2.4	15592	62	58.37	19	52.2	50	56.7	84	57.2	111	58.6	141	49	183	51.8	218	52.2	253	46.8	281	42.2
3527249	H	2006-11-06	2	62.2	26.4	-0.7	0.001	9	4.1	15417	76.3	55.88	15	35.4	46	50.8	80	55.4	107	62.2	137	51.8	179	52.2	214	50.4	249	47.7	277	45.4
3527516	H	2006-11-01	2	58.5	26.4	-0.8	0.0018	9	3.2	13027	62.8	50	20	36.8	51	47.2	85	48.1	112	49	142	42.2	184	44.5	219	40.9	254	40.4	282	38.6
3527275	H	2006-11-06	2	64.2	23.7	-0.8	0.0029	9	3.2	12337	48.2	52.34	15	40.9	46	55.4	80	53.6	107	49.9	137	37.2	179	38.6	214	35.9	249	31.3	277	28.6
3525179	H	2006-11-01	2	60.2	21.6	-0.8	0.0018	9	13.1	13470	55.1	52.44	20	49.5	51	51.3	85	13.2	112	43.6	142	47.2	184	44.9	219	47.2	254	37.2	282	31.8
3527555	H	2006-11-07	2	61.8	24.6	-0.8	0.0021	9	3.9	13099	55.8	52.06	14	43.1	45	49	79	46.8	106	52.7	136	52.7	178	44	213	41.8	248	35.4	276	27.7
3527710	H	2006-10-31	2	65.9	24.1	-0.8	0.0014	9	1.9	15491	64.5	58.06	21	49.5	52	55.4	86	60.4	113	56.3	143	55.8	185	50.4	220	45.9	255	47.2	283	42.2
3527764	H	2006-11-07	2	43.9	23.9	-0.8	0.0028	9	3.1	8501	48.9	35.85	14	29.1	45	35	79	31.3	106	37.2	136	32.7	178	28.6	213	25	248	22.7	276	14.1
3527600	H	2006-10-30	2	65.3	22	-0.8	0.0031	9	4	12238	44.6	53.31	22	51.8	53	51.8	87	49.5	114	51.3	144	33.1	186	35.9	221	35.9	256	33.6	284	24.5
3525267	H	2006-11-08	2	50.2	19.1	-0.8	0.0031	9	4.4	9388	40.9	41.62	13	40.9	44	43.1	78	44.5	105	27.7	135	31.3	177	27.2	212	32.2	247	21.3	275	23.2
3527366	H	2006-10-30	2	59.5	25.2	-0.8	0.0026	9	4.1	11900	52.5	48.9	22	44	53	42.2	87	48.6	114	49.5	144	44.5	186	39.5	221	35.9	256	30.9	284	21.3
3527767	H	2006-11-08	2	59.4	24.5	-0.7	0.0039	9	6.7	9884	41.8	45.96	13	30.4	44	49.9	78	54.5	105	30.4	135	41.8	177	28.6	212	22.7	247	22.2	275	15.9
3526688	H	2006-10-30	2	58.5	26.4	-0.7	0.0022	9	6.2	12295	57.8	48.79	22	34.5	53	47.2	87	51.3	114	49.9	144	44.9	186	40.9	221	40.9	256	38.1	284	18.6
3525242	H	2006-11-09	2	64.6	26.4	-0.7	0.0011	9	3.9	15823	74.4	57.7	12	33.1	43	55.8	77	59.5	104	57.2	134	53.6	176	50.4	211	52.2	246	50.8	274	47.2
3525838	H	2006-10-30	5	53.9	24.7	0	0.002	9	1.3	11580	58	45.58	22	39	53	46.8	87	46.8	114	41.8	144	38.1	186	36.8	221	34.5	256	31.3	284	30.4
3527199	H	2006-11-09	2	50.2	26.4	-0.8	0.0008	9	5.4	12904	83.2	45.95	12	35	43	28.6	77	48.1	104	45.4	134	44.5	176	46.3	211	44.5	246	42.7	274	37.7
3527691	H	2006-10-29	2	57.2	24.5	-0.8	0.0029	9	3.5	10885	48.5	46.33	23	42.2	54	41.8	88	44	115	46.3	145	43.6	187	32.2	222	27.7	257	25.4	285	21.8
3527592	H	2006-11-09	2	67.3	23.1	-0.8	0.0014	9	2.3	15950	63.4	59.68	12	45.9	43	59	77	59.5	104	60.8	134	51.3	176	53.1	211	54	246	47.2	274	44
3527530	H	2006-10-28	2	53.2	25.2	-0.8	0.0026	9	5.6	10590	52.2	43.64	24	38.6	55	36.8	89	43.6	116	45.4	146	38.1	188	39.5	223	33.6	258	24.1	286	14.5
3530287	H	2006-11-09	5	40.4	15	0	0.0042	9	3.9	6621	32	33.15	12	27.7	43	39	77	24.5	104	24.1	134	20.4	176	22.7	211	21.3	246	12.7	274	7.7
3527424	H	2006-10-27	2	58.5	26.4	-0.8	0.0022	9	4	12296	57.7	48.8	25	39.5	56	45.4	90	47.2	117	49	147	42.2	189	42.7	224	42.2	259	34.5	287	25.9
3524842	H	2006-11-10	3	63	24	0	0.0013	9	3.2	15058	67.2	55.91	11	41.8	42	56.7	76	54.5	103	51.3	133	52.7	175	50.4	210	52.7	245	49.9	273	38.6
3525146	H	2006-10-27	2	50.2	26.4	-0.7	0.0007	9	5.6	13164	87.8	46.47	25	25.4	56	43.6	90	44.5	117	51.3	147	49.5	189	46.3	224	44	259	40.4	287	38.1
3525025	H	2006-11-12	3	77.4	40	0	0.0041	9	6.1	12041	50.3	53.86	9	44.5	40	51.8	74	46.8	101	53.1	131	48.1	173	45.4	208	38.6	243	23.6	271	13.2
3524974	H	2006-10-26	3	53.5	42.3	0	0.0019	9	3.5	11290	80.5	42.43	26	27.7	57	40.4	91	45.4	118	44	148	41.3	190	38.6	225	34.5	260	32.2	288	31.8
3525121	H	2006-11-12	2	64.6	26.4	-0.7	0.0013	10	5	15491	71.4	57.11	9	37.2	40	43.1	74	60.4	101	58.1	131	56.3	173	56.3	208	55.8	243	46.8	271	42.2	304	41.8
3524881	H	2006-10-26	3	70.3	39.9	0	0.0029	9	4.9	12876	62.3	52.39	26	45.9	57	49	91	53.6	118	52.2	148	47.7	190	42.7	225	43.6	260	27.2	288	21.3
3525933	H	2006-11-12	4	47.6	23.4	0	0.0041	10	4.8	7752	40.8	36.71	9	30	40	39.5	74	27.2	101	31.3	131	31.3	173	26.3	208	27.2	243	19.5	271	9.5	304	5.9
3527617	H	2006-10-23	2	51.7	24.6	-0.8	0.0015	9	4.9	11959	63.8	45.14	29	41.8	60	36.3	94	45.9	121	48.6	151	45.9	193	42.7	228	36.8	263	32.2	291	25.4
3526265	H	2006-11-12	4	47.2	42.2	0	0.0014	10	6.6	10685	91.6	39.01	9	8.2	40	40	74	40.9	101	38.6	131	37.2	173	38.6	208	38.6	243	32.2	271	29.5	304	28.1
3527341	H	2006-10-23	2	54.4	21.4	-0.8	0.0018	9	2.3	12255	55.3	47.55	29	48.6	60	45.9	94	43.6	121	42.7	151	40.9	193	37.7	228	40.9	263	35.4	291	30.4
3526742	H	2006-11-12	3	62.5	42.3	0	0.0016	10	5.4	13844	87.7	51	9	22.7	40	49.9	74	54	101	47.7	131	51.8	173	50.4	208	46.8	243	41.3	271	40.4	304	31.8
3527446	H	2006-10-22	2	65.6	25.4	-0.8	0.0024	10	4.1	13313	53.7	54.19	5	36.8	30	49.5	61	51.8	95	52.7	122	52.2	152	49	194	43.1	229	43.1	264	30.9	292	23.6
3527018	H	2006-11-12	2	63.2	23.1	-0.8	0.0027	10	4.2	12443	48.7	52.15	9	37.2	40	54	74	56.3	101	42.2	131	46.8	173	40.4	208	36.8	243	24.5	271	31.8	304	31.3
3525003	H	2006-10-22	3	64.3	26.2	0	0.0018	10	5.5	14190	62.7	54.72	5	29.5	30	54.5	61	56.3	95	50.4	122	49.9	152	52.7	194	48.6	229	47.2	264	44	292	25.4
3527322	H	2006-11-12	2	63.9	26.2	-0.7	0.0028	10	8	12249	51.1	51.42	9	29.1	40	49	74	54	101	51.3	131	43.6	173	44.9	208	44	243	37.2	271	24.1	304	9.5
3527628	H	2006-10-21	2	64.6	26.4	-0.7	0.0017	10	6.9	14519	63.8	55.43	6	30.9	31	50.8	62	53.1	96	54.5	123	55.8	153	52.7	195	52.7	230	51.3	265	39.5	293	22.7
3527549	H	2006-11-13	2	57.8	24.6	-0.8	0.0038	9	5.3	9852	42.9	45.06	8	32.7	39	44.5	73	41.3	100	40.4	130	42.2	172	36.3	207	30	242	20.4	270	9.5
3527633	H	2006-10-20	2	52.4	25.4	-0.7	0.0019	10	5.5	11420	59.3	44.5	7	27.2	32	40	63	44.5	97	44.9	124	45.4	154	42.2	196	44	231	37.7	266	28.6	294	17.7
3526562	H	2006-11-14	3	73.3	32	0	0.0015	10	3.1	16697	75.8	62.22	7	42.7	38	59.9	72	61.3	99	56.7	129	61.3	171	59.5	206	59.5	241	49.5	269	47.2	302	42.2
3526715	H	2006-10-20	3	49.3	38.9	0	0.003	10	5.1	8998	61.1	36.83	7	27.2	32	32.7	63	34	97	33.6	124	38.1	154	39	196	34	231	23.6	266	20	294	10.4
3527571	H	2006-11-14	2	67.3	25.4	-0.7	0.0017	10	5.3	15158	62.3	58	7	30.4	38	59	72	57.2	99	58.1	129	59.9	171	53.6	206	51.8	241	44.5	269	37.7	302	33.1
