# Supplementary material for: Quantifying inter-group variability in lactation curve shape and magnitude with the MilkBot® lactation model
Source: PeerJ. 2013 Mar 12;1:e54. doi: 10.7717/peerj.54 (PMC3628751; doi:10.7717/peerj.54)
Supplement: Supplemental Information 1 — Individual files as described in Table 1 [file peerj-01-54-s001.zip › Additional file 31.csv]

lactkey	Breed	CalveDate	Parity	Scale	Ramp	Offset	Decay	points	RMSE	M305	PeakDay	PeakMilk	dim1	milk1	dim2	milk2	dim3	milk3	dim4	milk4	dim5	milk5	dim6	milk6	dim7	milk7	dim8	milk8	dim9	milk9	dim10	milk10
5212816	H	2005-10-01	1	43	35.5	-0.5	0.0008	7	4.6	10820	100.7	38.42	35	30.9	77	34	119	40.4	161	42.7	206	39.5	248	38.6	287	25.9
5212757	H	2005-10-03	1	44.6	32.3	-0.5	0.0007	7	3.3	11450	98.4	40.51	33	35.9	75	35	117	42.7	159	45.4	204	38.1	246	36.3	285	33.6
5212777	H	2005-09-30	1	46.2	36.6	-0.5	0.0002	7	3.4	12694	146.9	44.12	36	30.9	78	40.9	120	39	162	46.3	207	46.8	249	43.1	288	42.7
5212798	H	2005-10-05	1	38.5	32.8	-0.5	0.0013	7	11.3	9080	81.6	33.24	31	27.2	73	5.9	115	29.5	157	37.7	202	36.8	244	25	283	20.9
5212661	H	2005-09-30	1	43.2	33.7	-0.5	-0.0002	7	4.9	12762	0	21.92	36	39.5	78	34	120	42.7	162	44	207	44.5	249	54.5	288	42.7
5212765	H	2005-10-07	1	36	34.3	-0.5	0.0008	7	2.2	9118	99.4	32.35	29	25.9	71	28.1	113	30.4	155	34	200	30.9	242	31.8	281	27.2
5212480	H	2005-09-29	1	46.3	31.1	-0.5	0.0004	7	4.7	12592	115.8	43.79	37	40.9	79	40	121	37.7	163	52.7	208	44.5	250	38.6	289	41.3
5212417	H	2005-10-08	1	47.8	30.6	-0.5	0.0008	7	2.4	12124	91.2	43.17	28	37.2	70	44.5	112	40.4	154	40.4	199	45.4	241	38.6	280	36.3
5212752	H	2005-09-26	1	40.3	32.1	-0.5	0.0005	7	4.8	10652	107.5	37.31	40	35.9	82	30.4	124	34	166	42.7	211	41.8	253	36.3	292	28.6
5212762	H	2005-10-12	1	47.2	30.3	-0.5	0.0016	7	4.5	10712	71.9	40.17	24	39.5	66	35	108	35.4	150	40.4	195	41.8	237	31.8	276	25.9
5212671	H	2005-09-23	1	43.8	34.3	-0.5	0.0008	7	4.7	11091	99.8	39.33	43	29.5	85	42.2	127	44	169	35	214	41.8	256	37.7	295	28.6
5212610	H	2005-10-15	1	41.8	33.6	-0.5	0.0002	7	4.1	11612	142.9	40.24	21	33.6	63	30.4	105	39	147	45.4	192	39.5	234	43.1	273	36.3
5212704	H	2005-09-13	1	20.3	32.7	-0.5	-0	8	4.3	5871	0	10.28	11	7.3	53	15.9	95	20.9	137	25.9	179	24.1	224	15	266	25	305	16.8
5212743	H	2005-10-26	1	41.8	29.3	-0.5	0.0015	8	4	9700	72.8	36.09	10	22.2	52	42.2	94	34	136	30	181	36.8	223	27.2	262	30.9	304	25
5212628	H	2005-09-06	1	44.8	32.1	-0.5	0.0002	7	3	12551	142.2	43.42	18	30.9	60	42.2	102	40	144	42.7	186	47.7	231	46.8	273	38.6
5212667	H	2005-10-29	1	42.3	30.8	-0.5	0.0003	8	3.8	11629	121.1	40.33	7	22.2	49	37.7	91	45.4	133	35	178	44.5	220	35.4	259	37.7	301	40.9
5212655	H	2005-09-01	1	34.5	30.7	-0.5	0.0002	7	1.7	9699	138.5	33.5	23	27.2	65	32.2	107	30.4	149	31.8	191	36.3	236	33.1	278	33.1
5212631	H	2005-11-02	1	45.9	36.3	-0.5	0.0005	7	2.8	12147	120.2	42.48	45	35	87	39	129	45.4	174	43.1	216	43.1	255	36.3	297	40.9
5212724	H	2005-08-30	1	38.8	31.3	-0.5	0.0004	7	1.7	10493	114	36.54	25	30.9	67	34.5	109	35	151	35.4	193	37.7	238	38.1	280	33.1
5212785	H	2005-11-13	1	45.2	36.6	-0.5	-0	7	5.7	12991	0	22.91	34	24.5	76	36.8	118	45.4	163	51.8	205	46.8	244	44	286	44.9
5212716	H	2005-08-25	1	39	28.9	-0.5	0.0008	7	3.4	9946	88.4	35.41	30	35.9	72	30.9	114	31.8	156	35.4	198	36.3	243	34.5	285	27.2
5212658	H	2005-11-19	1	41.2	31	-0.5	0.0019	7	3.1	8976	68.3	34.32	28	31.8	70	31.8	112	32.7	157	36.8	199	29.5	238	21.8	280	23.6
5212749	H	2005-08-24	1	35.2	31	-0.5	-0.0001	7	2.3	10267	0	17.9	31	30	73	33.6	115	32.7	157	31.8	199	39	244	38.1	286	35.4
5212804	H	2005-11-19	1	50.6	32.5	-0.5	0.0003	7	3.1	13954	131	48.38	28	38.6	70	46.3	112	45.4	157	55.4	199	46.8	238	47.7	280	44.9
5212771	H	2005-08-18	1	38.1	29.6	-0.5	0.001	7	2.4	9418	83.6	33.95	37	35	79	30.9	121	30.4	163	34	205	31.3	250	31.8	292	27.2
5212844	H	2005-11-24	1	38.3	36.7	-0.5	0.0011	7	3.8	9203	92.7	33.16	23	23.6	65	26.8	107	30	152	34.5	194	33.1	233	35	275	26.3
5212707	H	2005-08-14	1	30.3	32.9	-0.5	0.0003	7	2.6	8337	130	28.93	41	22.2	83	27.2	125	32.7	167	28.1	209	31.3	254	29.5	296	25
5212813	H	2005-11-24	1	40.2	30.3	-0.5	0.0001	7	3.2	11495	163.1	39.66	23	36.3	65	31.8	107	37.7	152	40.4	194	40.9	233	41.3	275	39.5
5212732	H	2005-08-05	1	46.8	31.3	-0.5	0.0004	8	1.8	12678	115.3	44.11	11	31.3	50	40.9	92	42.2	134	42.2	176	46.3	218	45.4	263	40.4	305	40.9
5212791	H	2005-11-25	1	40.5	31.3	-0.5	0.0016	7	5	9132	72.7	34.28	22	29.5	64	33.1	106	31.3	151	39.5	193	33.1	232	18.2	274	27.7
5212701	H	2005-07-26	1	36.4	28.9	-0.5	0.0005	7	4.9	9687	99.7	33.93	21	25	60	42.2	102	29.5	144	30.4	186	28.1	228	32.7	273	36.8
5212503	H	2005-11-26	1	44	36.6	-0.5	0.0004	7	6.4	11829	130	41.23	21	26.8	63	26.8	105	44	150	35.9	192	45.4	231	35	273	44.9
5212680	H	2005-07-23	1	43.3	28.5	-0.5	0.0002	7	2.6	12213	130.9	42.1	24	36.8	63	40.9	105	39.5	147	37.7	189	41.3	231	45.4	276	41.8
5212794	H	2005-11-27	1	45.6	33.1	-0.5	0.0009	7	5.6	11477	95.3	40.86	20	34	62	35.4	104	37.7	149	44.5	191	45.4	230	42.7	272	26.3
5212713	H	2005-07-19	1	38.3	29	-0.5	0.0002	7	4.8	10762	129.4	37.14	28	38.1	67	27.2	109	39.5	151	34	193	39	235	35	280	39.5
5212866	H	2005-11-30	1	30.7	28.5	-0.5	0.0024	7	5.5	6231	58.1	25.02	17	23.6	59	25.9	101	29.1	146	8.6	188	20.4	227	20.9	269	17.3
5212643	X	2005-07-19	1	38.6	29.7	-0.5	0.001	7	4	9600	85	34.5	28	31.3	67	35.9	109	34.5	151	25.9	193	30.4	235	37.7	280	28.1
5212819	H	2005-12-08	1	50.1	33.3	-0.5	0.0018	8	3.4	10926	71.9	41.44	9	35	51	34	93	41.3	138	41.8	180	38.6	219	35	261	30.4	303	25.9
5212697	H	2005-07-16	1	34.4	28.7	-0.5	0.0002	7	4.1	9683	131.1	33.39	31	31.3	70	32.2	112	35.9	154	24.5	196	31.8	238	35	283	36.8
5212768	H	2005-12-13	1	52.8	32.2	-0.5	0.0023	7	4.3	10720	62.9	42.41	46	39	88	42.7	133	43.1	175	35.4	214	35	256	20	298	28.6
5212649	H	2005-07-15	1	43	29.6	-0.5	0.0011	7	2.5	10494	81.3	38.04	32	38.1	71	33.6	113	37.2	155	35	197	37.7	239	32.7	284	30.9
5212699	H	2005-12-16	1	33.7	31.6	-0.5	0.0008	7	4.2	8588	94.5	30.5	43	26.8	85	30	130	34.5	172	30.9	211	19.5	253	31.8	295	27.2
5212734	H	2005-07-13	1	38.3	36.6	-0.5	0.0002	7	4.5	10637	158.2	36.96	34	25	73	27.2	115	34.5	157	40	199	37.7	241	41.3	286	33.1
5212842	H	2005-12-18	1	43.2	32.1	-0.5	0.0006	7	2.4	11414	107	39.99	41	34	83	41.3	128	40.4	170	38.6	209	41.3	251	33.1	293	38.6
5212652	H	2005-07-08	1	33.4	30.7	-0.5	0.0005	7	2.6	8958	108.3	31.27	39	31.3	78	25.9	120	30.9	162	32.7	204	31.8	246	27.7	291	30.9
5212831	H	2005-12-31	1	38.3	31.3	-0.5	0.0007	7	2.2	9954	99.5	35.08	28	29.5	70	32.7	115	39.5	157	33.1	196	32.2	238	34.5	280	30.4
5212532	H	2005-07-08	1	41.2	27.5	-0.5	0.0001	7	3.2	11826	150.2	40.65	39	41.8	78	35.9	120	38.1	162	37.7	204	41.3	246	40.4	291	43.1
5212746	H	2006-01-05	1	41.9	31.7	-0.5	0.0012	7	3	10068	82.6	36.63	23	26.8	65	40.4	110	36.8	152	37.7	191	32.2	233	27.7	275	31.8
5212686	H	2005-07-03	1	41.3	25.2	-0.5	0.0006	7	6.5	10907	86.2	38.47	44	45.9	83	35.9	125	32.2	167	25.9	209	39	251	40.4	296	36.8
5212727	H	2006-01-07	1	39.9	32.3	-0.5	0.0014	7	3	9235	78.2	34.11	21	24.5	63	35	108	38.1	150	34	189	27.2	231	30.4	273	24.5
