# Supplementary material for: Quantifying inter-group variability in lactation curve shape and magnitude with the MilkBot® lactation model
Source: PeerJ. 2013 Mar 12;1:e54. doi: 10.7717/peerj.54 (PMC3628751; doi:10.7717/peerj.54)
Supplement: Supplemental Information 1 — Individual files as described in Table 1 [file peerj-01-54-s001.zip › Additional file 32.csv]

lactkey	Breed	CalveDate	Parity	Scale	Ramp	Offset	Decay	points	RMSE	M305	PeakDay	PeakMilk	dim1	milk1	dim2	milk2	dim3	milk3	dim4	milk4	dim5	milk5	dim6	milk6	dim7	milk7	dim8	milk8	dim9	milk9	dim10	milk10
5212176	H	2006-04-30	3	80.1	32.2	0	0.0038	7	5.7	13335	49.2	59.32	37	54.5	76	62.2	118	58.1	160	38.6	201	28.6	244	32.2	286	32.2
5212581	H	2006-05-01	2	58.5	26.4	-0.8	0.0011	7	6.1	14486	76	52.54	36	42.2	75	49	117	49.9	159	50.8	200	47.2	243	55.4	285	33.6
5212168	H	2006-04-25	3	56.3	26.9	0	0.0021	7	2.4	11995	60.5	47.08	42	45.4	81	46.8	123	44.9	165	37.2	206	40	249	35	291	26.8
5211950	H	2006-05-01	4	55.4	32.7	0	0.0024	7	3	11157	63.3	44.24	36	43.1	75	40	117	43.6	159	42.7	200	34	243	32.2	285	24.1
5212551	H	2006-04-21	2	57.8	24.3	-0.8	0.0022	7	7.7	12100	54.4	48.51	46	42.2	85	53.1	127	52.7	169	37.2	210	21.3	253	35	295	35
5212030	H	2006-05-03	4	59	28.6	0	0.0023	7	2	12047	59.3	48.15	34	45.4	73	47.7	115	44.9	157	44	198	35.4	241	35	283	26.8
5211857	H	2006-04-19	6	56.7	26.3	0	0.003	8	3.9	10612	50.6	45.14	6	29.5	48	46.8	87	44	129	38.1	171	38.6	212	31.3	255	17.7	297	24.1
5212221	H	2006-05-03	3	48.9	15.7	0	0.0022	7	7.9	10444	42.3	43.04	34	49	73	24.5	115	43.6	157	41.3	198	30	241	32.2	283	21.3
5211882	H	2006-04-18	5	78.7	31.1	0	0.0028	8	12.1	14991	57	61.75	7	38.1	49	64.9	88	28.6	130	63.1	172	49.5	213	42.7	256	32.2	298	33.6
5212318	H	2006-05-05	3	62.1	34	0	0.0028	7	2.8	11679	59	47.9	32	42.2	71	50.4	113	44.9	155	42.7	196	32.7	239	33.6	281	24.1
5212259	H	2006-04-17	3	59.5	28.8	0	0.0015	8	1.7	13729	72	51.26	8	38.1	50	49.9	89	50.4	131	48.6	173	42.7	214	45.4	257	40.4	299	40.4
5212154	H	2006-05-07	3	63.4	39.4	0	0.0019	7	6.2	13505	77.9	50.96	30	35.4	69	58.1	111	54	153	53.6	194	37.2	237	39	279	36.3
5212296	H	2006-04-16	3	53.5	8.7	0	0.0025	8	9.3	11217	27.6	48.9	9	44.5	51	56.7	90	23.2	132	29.1	174	42.7	215	31.3	258	33.6	300	30.9
5212519	H	2006-05-08	2	47.5	20.9	-0.8	0.0018	7	7	10582	53.6	41.39	29	47.7	68	25.9	110	42.2	152	41.3	193	31.3	236	30.9	278	28.1
5212498	H	2006-04-13	2	63	19.5	-0.8	0.0022	8	5.4	13435	48	54.43	12	49	54	58.1	93	42.7	135	42.2	177	49.5	218	41.3	261	30.9	303	39
5212495	H	2006-05-15	2	54.2	22.4	-0.8	0.0028	7	1.4	10551	47.2	44.68	22	42.2	61	44	103	42.2	145	34.5	186	31.3	229	30.9	271	24.1
5212560	H	2006-04-05	2	82.9	25.4	-0.8	0.004	7	4.9	13702	42.4	63.64	20	55.4	62	62.7	101	58.1	143	49.9	185	46.8	226	30	269	20.4
5211944	H	2006-05-15	4	59	13.3	0	0.0025	7	3.2	12244	36.6	52.18	22	51.3	61	51.8	103	46.3	145	38.6	186	31.3	229	37.7	271	33.6
5212254	H	2006-04-05	3	62.5	20.6	0	0.0026	7	3.1	12523	47.1	52.5	20	48.1	62	53.6	101	42.7	143	48.6	185	37.2	226	32.7	269	32.2
5212583	H	2006-05-16	2	57.4	25.7	-0.8	0.0013	7	4.1	13762	69.9	50.82	21	38.6	60	53.1	102	48.6	144	54.9	185	45.4	228	37.7	270	40.4
5212211	H	2006-03-30	3	53.5	42.3	0	0.0025	7	7.8	10420	70.6	40.69	26	35.9	68	43.1	107	21.8	149	39.5	191	42.7	232	27.2	275	25.4
5211896	H	2006-05-22	5	63.4	26.3	0	0.0033	7	5.1	11388	48.2	49.74	15	36.3	54	58.1	96	47.7	138	38.6	179	30	222	26.8	264	30.9
5212484	H	2006-03-27	2	45.4	21.6	-0.8	0.0041	7	1.5	7440	38.4	35.61	29	36.8	71	33.1	110	28.6	152	25	194	19.1	235	14.1	278	13.6
5212465	H	2006-05-25	2	75.6	25.2	-0.7	0.0029	8	4.9	14421	49.5	61.05	12	44.5	51	63.6	93	60.8	135	50.8	176	45.4	219	48.6	261	30.9	303	25.4
5211982	H	2006-03-26	4	53.5	30.6	0	0.0019	7	2.7	11563	67.5	44.41	30	43.1	72	40	111	41.3	153	40.9	195	41.3	236	34	279	29.5
5212406	H	2006-05-27	2	63.2	22.5	-0.8	0.0028	8	3.9	12310	47.3	52.11	10	40.9	49	55.8	91	44.9	133	41.3	174	41.3	217	36.3	259	36.3	301	20.4
5211889	H	2006-03-22	5	70.3	39.9	0	0.0025	7	11.2	13777	68.7	54.08	34	22.2	76	51.3	115	50.4	157	52.7	199	46.8	240	35.4	283	33.6
5212452	H	2006-06-01	2	55.2	23	-0.8	0.0014	8	2.3	13063	62.9	48.95	5	35.4	44	46.8	86	46.3	128	48.1	169	40	212	44.5	254	39	296	35.4
5212572	H	2006-03-14	2	46.7	23.9	-0.8	0.0019	7	3	10290	57.8	40.06	42	36.8	84	38.6	123	39	165	35.4	207	37.2	248	27.2	291	23.2
5212433	H	2006-06-02	2	56.1	21.5	-0.8	0.003	7	3.8	10623	44.5	46.07	43	49	85	40.9	127	41.3	168	25.4	211	29.5	253	28.1	295	25.4
5212557	H	2006-03-03	2	56.8	22	-0.8	0.0016	8	5	13125	58.5	50.05	8	34	53	56.7	95	49	134	40	176	34.5	218	45.4	259	40	302	36.3
5212201	H	2006-06-02	3	71.6	35	0	0.0021	7	2.3	14883	69.3	57.56	43	54.5	85	56.7	127	54.9	168	54	211	46.3	253	37.7	295	38.1
5212507	H	2006-02-28	2	54.8	21.9	-0.8	0.0034	8	3.2	9885	42.7	44.21	11	36.3	56	49	98	38.6	137	28.6	179	30.4	221	24.5	262	22.7	305	23.2
5212635	H	2006-06-08	2	55.6	21.6	-0.8	0.0016	7	2.6	12784	57.3	48.95	37	50.4	79	47.7	121	44	162	38.6	205	40.4	247	41.8	289	34
5211867	H	2006-02-20	6	53.5	41.2	0	0.0018	7	4.6	11444	81	42.87	19	35	64	36.8	106	47.7	145	44	187	42.2	229	37.2	270	25.4
5212566	H	2006-06-13	2	52.1	21.3	-0.8	0.0015	7	14.8	12144	57.9	46.18	32	47.7	74	44.9	116	35.9	157	4.1	200	47.2	242	37.7	284	29.1
5212204	H	2006-02-19	3	62.5	27.1	0	0.0022	7	2.7	12990	58.8	51.69	20	45.4	65	51.8	107	49	146	41.3	188	46.3	230	38.6	271	31.3
5212395	H	2006-06-13	3	62.3	12.2	0	0.0019	7	4.4	13983	37.7	56.64	32	58.1	74	51.3	116	52.2	157	37.2	200	47.2	242	42.7	284	34
5212013	H	2006-02-16	4	71.2	27.3	0	0.0046	7	6.4	10807	41	52.43	23	49	68	49	110	51.3	149	36.3	191	20.9	233	31.8	274	11.3
5212606	H	2006-06-14	2	53.6	22.1	-0.8	0.0015	7	6.6	12607	60.5	47.52	31	50.4	73	33.1	115	52.2	156	44	199	44.5	241	35	283	34
5212471	H	2006-02-16	2	47.1	21.9	-0.8	0.0019	7	4.4	10424	54.7	40.83	23	39	68	41.8	110	31.8	149	40	191	31.8	233	24.5	274	34
5212299	H	2006-06-14	3	53.5	8.7	0	0.0033	7	15.5	10055	25.2	47.84	31	51.8	73	29.1	115	57.7	156	32.7	199	59.5	241	17.3	283	17.7
5211968	H	2006-02-14	4	63.9	39.3	0	0.0022	7	5.8	13077	72.9	50.29	25	44	70	43.1	112	53.6	151	56.7	193	40.9	235	35.9	276	30
5212623	H	2006-06-14	2	50.2	20.4	-0.8	0.0025	7	5.8	10214	46.9	42.45	31	46.8	73	39.5	115	25.9	156	38.6	199	35	241	30.9	283	21.3
5212109	H	2006-02-13	3	56.4	40.4	0	0.0022	7	16.6	11463	73.3	44.1	26	27.7	71	49	113	49.9	152	53.1	194	74	236	30.4	277	18.6
5212730	H	2006-06-15	2	65.5	22	-0.8	0.0025	7	3.7	13363	49.3	55.06	30	53.1	72	59.5	114	44	155	40	198	43.1	240	36.3	282	35.4
5211930	H	2006-02-11	6	79.5	27.3	0	0.0046	7	6.1	12039	40.9	58.49	28	54	73	64	115	38.6	154	37.7	196	40.9	238	24.5	279	17.3
5212588	H	2006-06-15	2	70.9	20.9	-0.8	0.0026	7	5.1	14290	47	59.64	30	60.8	72	58.1	114	45.4	155	47.2	198	52.7	240	37.7	282	30.4
5212352	H	2006-02-08	2	63	24.7	-0.8	0.0028	7	3.9	12124	49.5	51.14	31	44	76	56.7	118	44.5	157	40	199	36.8	241	33.1	282	24.1
5212600	H	2006-06-15	2	55.9	20.7	-0.8	0.0016	7	4.6	12826	55.6	49.32	30	53.1	72	40.9	114	44	155	45.4	198	44.5	240	40.4	282	31.8
