# Supplementary material for: Quantifying inter-group variability in lactation curve shape and magnitude with the MilkBot® lactation model
Source: PeerJ. 2013 Mar 12;1:e54. doi: 10.7717/peerj.54 (PMC3628751; doi:10.7717/peerj.54)
Supplement: Supplemental Information 1 — Individual files as described in Table 1 [file peerj-01-54-s001.zip › Additional file 33.csv]

lactkey	Breed	CalveDate	Parity	Scale	Ramp	Offset	Decay	points	RMSE	M305	PeakDay	PeakMilk	dim1	milk1	dim2	milk2	dim3	milk3	dim4	milk4	dim5	milk5	dim6	milk6	dim7	milk7	dim8	milk8	dim9	milk9	dim10	milk10
2149297	H	2007-08-28	1	38.3	36.4	-0.5	-0.0003	9	6.5	11417	0	19.4	29	17.7	64	24.5	92	33.1	113	34	155	34.5	184	42.2	212	43.1	246	46.3	274	42.7
2149535	H	2007-08-28	1	32.8	36.5	-0.5	-0.0001	9	4.5	9618	0	16.64	29	19.1	64	21.3	92	26.8	113	29.5	155	34.5	184	36.3	212	35.9	246	36.3	274	34
2143884	H	2007-08-28	1	44	36.6	-0.5	0.0002	9	3	12194	154.5	42.37	29	31.8	64	33.6	92	37.7	113	41.3	155	42.2	184	41.3	212	46.8	246	41.3	274	41.8
2149538	H	2007-08-28	1	41.2	31.6	-0.5	0.0024	9	2.8	8355	62	33.17	29	30.4	64	30.4	92	33.6	113	33.6	155	30.9	184	29.5	212	26.8	246	20.9	274	15.9
2149570	H	2007-08-27	1	44	36.6	-0.5	-0	9	5.7	12601	0	22.31	30	25.9	65	30.9	93	35.9	114	37.2	156	42.2	185	47.7	213	48.6	247	48.1	275	43.1
2143886	H	2007-08-29	1	38.3	36.6	-0.5	0.0003	9	6.1	10358	134.3	36.07	28	16.8	63	29.1	91	34	112	37.7	154	41.3	183	40.9	211	33.1	245	40	273	26.8
2149542	H	2007-08-27	1	38.3	36.6	-0.5	-0	9	5.4	10972	0	19.4	30	25	65	26.3	93	28.6	114	32.7	156	40	185	41.8	213	44	247	41.8	275	35
2149569	H	2007-08-29	1	37.5	32.3	-0.5	0.0006	9	2.1	9909	107.5	34.73	28	29.1	63	31.3	91	35	112	36.3	154	33.6	183	35	211	32.7	245	37.2	273	29.5
2149409	H	2007-08-27	1	36.5	36.5	-0.5	0.0006	9	2.6	9442	112.6	33.19	30	26.8	65	27.2	93	32.2	114	32.7	156	35.9	185	35	213	33.6	247	31.8	275	26.8
2141719	H	2007-08-30	1	36.3	32.4	-0.5	-0.0001	9	2	10606	0	18.45	27	26.3	62	34.5	90	35	111	37.2	153	33.1	182	35.9	210	35.4	244	40.4	272	38.1
2143973	H	2007-08-27	1	34.9	34.1	-0.5	0.0005	9	1.5	9207	112.9	32.24	30	26.3	65	29.1	93	30.9	114	32.2	156	31.8	185	30.9	213	33.6	247	32.2	275	28.1
2149620	H	2007-08-30	1	44	36.6	-0.5	0.0007	9	3.4	11340	111.1	39.91	27	29.5	62	35	90	36.3	111	34.5	153	35.9	182	41.3	210	38.6	244	40.9	272	39.5
2143869	H	2007-08-27	1	44	36.6	-0.5	0.0004	9	2.8	11794	128.3	41.13	30	29.5	65	34.5	93	38.6	114	41.3	156	39.5	185	40	213	39.5	247	43.1	275	41.8
2143840	H	2007-08-31	1	44	36.5	-0.5	0.0007	9	3.4	11320	110.1	39.87	26	27.7	61	35.4	89	38.6	110	42.2	152	39.5	181	36.8	209	40	243	41.8	271	30.4
2149568	H	2007-08-26	1	30.4	31.6	-0.5	0.0002	8	1.1	8522	139.5	29.47	31	25	66	26.3	94	28.1	115	29.1	157	31.8	186	29.5	214	29.1	248	29.1
2149480	H	2007-08-31	1	31.1	30.7	-0.5	0.0007	9	5.1	8017	95.6	28.36	26	24.1	61	28.1	89	32.7	110	19.1	152	27.2	181	35.4	209	20.9	243	30.4	271	23.2
2149562	H	2007-08-26	1	41.3	31.4	-0.5	0.0004	9	3	11238	117.2	39.07	31	32.7	66	39	94	38.1	115	37.7	157	34	186	40.9	214	43.1	248	40	276	33.1
2143868	H	2007-09-01	1	38.3	36.7	-0.5	0.0011	9	3.2	9203	92.7	33.16	25	24.1	60	25.9	88	28.6	109	32.2	151	33.1	180	30.9	208	32.2	242	32.2	270	27.2
2149529	H	2007-08-26	1	26.7	32.7	-0.5	0.0001	8	2.1	7573	164.7	26.21	31	17.3	66	25	94	26.8	115	26.3	157	29.5	186	27.7	214	24.5	248	25
2143874	H	2007-09-01	1	44	36.6	-0.5	0.0005	9	2.7	11605	120.3	40.61	25	27.7	60	34	88	37.7	109	39.5	151	40	180	40.9	208	36.8	242	40	270	40
2149497	H	2007-08-26	1	44	33.6	-0.5	0.0005	9	3.5	11649	112.4	40.77	31	32.7	66	36.8	94	40.9	115	41.8	157	45.9	186	44.9	214	34.5	248	40.4	276	34
2149378	H	2007-09-01	1	44	36.6	-0.5	0.0004	9	4.5	11843	130.7	41.27	25	23.6	60	33.1	88	37.2	109	39.5	151	36.3	180	42.7	208	40.9	242	42.7	270	43.6
2149259	H	2007-08-26	1	46.1	35.9	-0.5	0.0003	9	2.9	12515	133.8	43.55	31	32.2	66	38.1	94	43.6	115	44	157	42.2	186	45.9	214	44.5	248	45.9	276	36.8
2149518	H	2007-09-01	1	44	36.6	-0.5	0.0007	9	3.5	11340	111.1	39.91	25	25	60	32.7	88	35.9	109	39	151	40.9	180	40.9	208	38.6	242	39	270	38.1
2149545	H	2007-08-25	1	44	36.6	-0.5	0.0002	9	2.8	12231	158.2	42.5	32	30	67	35.9	95	37.7	116	42.2	158	44.9	187	44	215	44.5	249	42.7	277	40.4
2149559	H	2007-09-01	1	26.3	34.9	-0.5	-0.0004	9	3.3	8102	0	13.34	25	14.1	60	18.6	88	24.1	109	28.1	151	29.5	180	31.3	208	30.4	242	30.9	270	29.5
2149540	H	2007-08-25	1	44	36.6	-0.5	0.0004	9	4	11828	130	41.23	32	27.7	67	33.6	95	35	116	40	158	44	187	43.1	215	41.3	249	42.7	277	37.2
2149561	H	2007-09-01	1	38.3	36.7	-0.5	0.0011	9	3.5	9203	92.7	33.16	25	24.5	60	26.8	88	29.1	109	28.1	151	32.7	180	30.9	208	30	242	33.6	270	30.9
2149531	H	2007-08-25	1	44	36.6	-0.5	0.0001	9	3.1	12323	169.3	42.83	32	29.5	67	34.5	95	37.7	116	41.3	158	44	187	43.6	215	43.6	249	44.9	277	42.2
2149591	H	2007-09-01	1	38.3	36.7	-0.5	0.0007	9	4.8	9756	107.6	34.45	25	19.5	60	26.3	88	30.9	109	31.8	151	36.8	180	40	208	32.2	242	28.1	270	31.3
2149524	X	2007-08-25	1	39.6	35.4	-0.5	0.0006	9	6.5	10365	113.4	36.35	32	14.5	67	27.2	95	32.7	116	35.9	158	36.8	187	37.7	215	39.5	249	35	277	32.2
2149603	H	2007-09-01	1	38.3	36.3	-0.5	0.0005	9	3	10123	120.5	35.4	25	22.7	60	32.7	88	35	109	34	151	29.5	180	38.1	208	35	242	34	270	34
2149417	H	2007-08-25	1	34.6	31.1	-0.5	0.0013	9	3.1	8184	78.9	30.03	32	26.3	67	30.9	95	31.3	116	25.9	158	30	187	31.3	215	26.8	249	18.6	277	26.3
2143866	H	2007-09-02	1	38.3	36.7	-0.5	0.0007	9	4.5	9756	107.6	34.45	24	20.4	59	25.4	87	29.5	108	30.9	150	34	179	32.2	207	35.4	241	36.8	269	32.7
2149402	H	2007-08-25	1	40.6	31	-0.5	-0	9	2.4	11757	0	20.64	32	34	67	41.3	95	35.4	116	37.2	158	42.2	187	38.6	215	43.1	249	42.7	277	40.9
2144186	H	2007-09-02	1	41.3	30.4	-0.5	0.0011	8	3.6	10068	82.6	36.48	59	35.4	87	36.8	108	40.9	150	27.2	179	35.4	207	36.8	241	32.2	269	28.6
2149304	H	2007-08-25	1	42	36.2	-0.5	0.0007	9	2.3	10746	107.4	37.92	32	29.5	67	36.8	95	36.8	116	39	158	39.5	187	39	215	38.1	249	35.4	277	30
2149630	H	2007-09-02	1	44	36.6	-0.5	0.0001	9	5.4	12323	169.3	42.83	24	21.3	59	38.1	87	40.9	108	46.3	150	48.1	179	38.6	207	36.8	241	48.1	269	42.2
2143890	H	2007-08-25	1	37.8	33.2	-0.5	0.001	9	2.9	9319	90.8	33.43	32	27.7	67	28.1	95	35.4	116	38.1	158	34.5	187	31.3	215	26.8	249	30.4	277	27.7
2149664	H	2007-09-02	1	36.8	35.9	-0.5	0.0005	9	3.2	9747	119.9	34.08	24	25.9	59	29.1	87	34.5	108	28.6	150	36.8	179	31.8	207	31.8	241	38.6	269	30.4
2149572	H	2007-08-24	1	38.3	36.7	-0.5	0.0005	9	4.1	10187	124.7	35.57	33	22.7	68	30.4	96	35	117	39	159	40.4	188	35.9	216	28.1	250	34.5	278	34.5
2143993	H	2007-09-03	1	36.8	34.8	-0.5	-0.0002	9	9.2	10844	0	18.67	23	24.5	58	7.3	86	34.5	107	37.2	149	30.9	178	39	206	38.1	240	41.8	268	39
2149553	H	2007-08-24	1	30	31.3	-0.5	0.0003	9	2.1	8305	127.4	28.77	33	25	68	29.1	96	23.2	117	29.1	159	30.4	188	30.4	216	29.5	250	28.1	278	26.8
2149373	H	2007-09-03	1	42.7	32.7	-0.5	0.001	9	2.6	10460	88.6	37.64	23	30.9	58	33.6	86	38.1	107	39.5	149	35	178	38.1	206	36.3	240	35.4	268	27.2
2149403	H	2007-08-24	1	42.9	36.4	-0.5	0.0009	9	3.5	10626	99.2	37.87	33	30.4	68	32.2	96	36.3	117	40.4	159	41.3	188	36.8	216	40	250	30.9	278	29.5
2149423	H	2007-09-03	1	44	36.7	-0.5	0.0008	9	2.4	11040	102.9	39.18	23	30.9	58	33.1	86	34	107	38.6	149	39.5	178	40	206	36.3	240	36.8	268	35.4
2149358	H	2007-08-24	1	38.3	35.9	-0.5	-0.0004	9	5.1	11698	0	19.4	33	20.4	68	29.1	96	33.6	117	37.2	159	42.2	188	39.5	216	43.1	250	47.2	278	44.9
2149575	H	2007-09-03	1	32.5	36.6	-0.5	0.0004	9	4.7	8797	133.6	30.64	23	13.6	58	22.7	86	30.9	107	33.6	149	34	178	33.6	206	31.8	240	30.9	268	24.5
2149307	H	2007-08-24	1	48.7	35	-0.5	0.0004	9	4.6	13106	125.2	45.66	33	34.5	68	42.7	96	44.9	117	46.8	159	50.4	188	48.6	216	45.9	250	49	278	33.1
2143933	H	2007-09-04	1	44	36.7	-0.5	0.0008	9	3.7	11040	102.9	39.18	22	25.4	57	32.7	85	37.7	106	39.5	148	38.6	177	39.5	205	41.3	239	41.3	267	31.8
