# Supplementary material for: Quantifying inter-group variability in lactation curve shape and magnitude with the MilkBot® lactation model
Source: PeerJ. 2013 Mar 12;1:e54. doi: 10.7717/peerj.54 (PMC3628751; doi:10.7717/peerj.54)
Supplement: Supplemental Information 1 — Individual files as described in Table 1 [file peerj-01-54-s001.zip › Additional file 34.csv]

lactkey	Breed	CalveDate	Parity	Scale	Ramp	Offset	Decay	points	RMSE	M305	PeakDay	PeakMilk	dim1	milk1	dim2	milk2	dim3	milk3	dim4	milk4	dim5	milk5	dim6	milk6	dim7	milk7	dim8	milk8	dim9	milk9	dim10	milk10
2144900	H	2005-01-11	2	69.7	24	-0.8	0.0027	9	2.2	13598	49.4	57.05	29	53.1	64	56.3	92	53.1	119	51.8	154	48.6	183	43.1	211	40.4	260	33.6	288	26.8
2148737	H	2005-01-11	2	50.2	26.4	-0.7	0.0014	9	6.1	11869	69.7	44.05	29	24.5	64	37.7	92	44.5	119	46.8	154	43.6	183	38.1	211	33.6	260	35.9	288	33.1
2144832	H	2005-01-11	2	63.9	24	-0.8	0.0027	9	3.4	12571	49.9	52.46	29	49.9	64	47.7	92	50.4	119	48.6	154	45.4	183	40.9	211	37.2	260	34	288	21.8
2141771	H	2005-01-12	5	44.4	42.3	0	0.0015	9	3.1	9893	88.9	36.33	28	23.6	63	35.9	91	37.2	118	35.4	153	32.7	182	35	210	35	259	31.8	287	26.8
2148854	H	2005-01-09	2	58.5	26.4	-0.8	0.0022	9	6	12296	57.7	48.8	31	39.5	66	43.6	94	48.1	121	48.1	156	39	185	43.1	213	47.2	262	37.7	290	21.8
2144423	H	2005-01-12	3	53.5	42.3	0	0.002	9	4	11099	78.2	42.04	28	34.5	63	40.4	91	33.6	118	37.7	153	32.7	182	36.3	210	34	259	33.6	287	33.1
2145110	H	2005-01-07	2	56.3	22.5	-0.7	0.0024	10	5.3	11615	50.9	47.37	5	21.8	33	52.2	68	51.8	96	45.9	123	40	158	33.6	187	38.1	215	38.1	264	30.4	292	23.6
2148591	H	2005-01-13	2	50.2	26.1	-0.8	0.0008	9	2.7	12893	82.4	45.95	27	36.8	62	40	90	46.3	117	48.1	152	43.1	181	43.1	209	44	258	38.6	286	41.3
2144995	H	2005-01-06	2	66.8	24	-0.8	0.0023	9	4.4	13818	53.2	55.89	6	36.8	34	55.8	69	52.2	97	56.3	124	52.7	159	43.6	188	48.6	216	44	265	27.2
2145115	H	2005-01-14	4	68.3	32.4	0	0.0019	9	1.6	14778	70.3	56.42	26	50.4	61	54	89	57.2	116	55.8	151	52.7	180	47.7	208	43.1	257	42.2	285	41.3
2144735	H	2005-01-06	6	44.8	41.2	0	0.001	10	4.5	10938	106.1	38.97	6	15.9	34	31.3	69	40.9	97	39	124	43.1	159	31.3	188	41.3	216	38.6	265	31.3	293	34
2144518	H	2005-01-15	3	80.9	36.5	0	0.0032	9	4.8	14508	57.6	60.55	25	52.7	60	60.4	88	59.5	115	61.7	150	49.9	179	48.1	207	40.9	256	25.4	284	38.6
2144333	H	2005-01-06	3	51.5	35	0	0.0017	10	3.8	11426	77.1	42.77	6	19.5	34	41.3	69	44	97	44.9	124	44.5	159	38.1	188	40	216	38.6	265	32.2	293	28.6
2144935	H	2005-01-15	2	54.8	21.8	-0.8	0.0007	9	10	14377	74.6	51.1	25	44	60	57.2	88	55.8	115	45.9	150	42.7	179	22.7	207	40.4	256	44.9	284	54
2148814	H	2005-01-05	2	67.2	25.4	-0.7	0.0019	10	5.1	14779	60.1	57.33	7	34	35	52.7	70	62.7	98	59.9	125	59	160	42.7	189	45.9	217	45.9	266	44.9	294	32.7
2148751	H	2005-01-16	2	52.4	24.8	-0.8	0.0015	9	3.3	12114	64	45.72	24	35.9	59	47.7	87	43.6	114	47.7	149	44.9	178	40	206	38.6	255	36.3	283	28.1
2148739	H	2005-01-04	2	49	23.6	-0.8	0.0017	10	3.7	11060	59.3	42.54	8	30.9	36	40	71	41.3	99	43.1	126	43.6	161	36.8	190	26.3	218	34.5	267	35.9	295	28.1
2144676	H	2005-01-17	3	53.5	23.3	0	0.0018	9	2.2	11981	59.2	46.26	23	41.3	58	45.9	86	49.5	113	41.8	148	42.2	177	38.1	205	33.1	254	35.9	282	33.6
2144815	H	2005-01-03	4	63.1	33.7	0	0.0023	10	4.7	12789	65.1	50.36	9	34.5	37	51.8	72	42.7	100	53.1	127	54.9	162	39.5	191	40.4	219	39.5	268	35.9	296	26.8
2144760	H	2005-01-17	3	61.7	20.7	0	0.0015	9	4.2	14361	57.7	54.72	23	49.9	58	55.8	86	52.7	113	56.7	148	48.6	177	37.7	205	45.4	254	40.9	282	46.3
2145131	H	2005-01-02	7	45.4	36.1	0	0.0017	9	2.4	10011	78	37.48	10	28.6	38	30	73	39	101	40	128	38.1	163	32.2	192	33.1	220	31.8	269	26.3
2148486	H	2005-01-17	2	52.6	25	-0.8	0.0022	9	4.3	11017	55.5	44.06	23	37.2	58	39.5	86	45.9	113	47.2	148	37.2	177	38.1	205	35.4	254	31.3	282	19.5
2145092	H	2005-01-02	3	72.4	41.5	0	0.0026	10	5.4	13899	68.3	54.83	10	38.1	38	49.9	73	52.2	101	54.5	128	58.6	163	54	192	46.8	220	41.3	269	34	297	22.2
2148659	H	2005-01-17	2	51	23.7	-0.8	0.0016	9	3.3	11728	61.4	44.56	23	38.1	58	42.2	86	47.2	113	48.1	148	36.3	177	38.6	205	33.1	254	37.7	282	30.4
2144509	H	2005-01-18	3	54	36.3	0	0.0012	9	2.2	12759	89.4	46.31	22	35.9	57	42.2	85	49.5	112	49.5	147	46.3	176	43.1	204	42.2	253	39	281	35.9
2145320	H	2005-01-18	2	50.2	26.4	-0.7	0.0014	9	5.5	11773	68.7	43.88	22	23.2	57	38.1	85	42.7	112	43.6	147	41.8	176	40.9	204	39.5	253	36.3	281	32.7
2148846	H	2005-01-18	2	62.8	24.5	-0.8	0.0014	9	2.1	14862	66.1	55.43	22	46.8	57	53.1	85	55.8	112	54.5	147	53.6	176	51.8	204	49	253	42.2	281	39.5
2144601	H	2005-01-19	3	58.7	38.6	0	0.0019	9	5.8	12584	77.7	47.42	21	28.6	56	46.8	84	50.8	111	54.5	146	50.8	175	44	203	36.8	252	34	280	30
2145290	H	2005-01-19	2	49.7	24.3	-0.8	0.0012	9	2.3	12045	68.5	44.38	21	33.6	56	46.3	84	46.3	111	44.9	146	39.5	175	40.9	203	36.3	252	36.3	280	36.3
2145441	H	2005-01-19	4	74.5	40	0	0.0035	9	9.4	12708	56.6	53.81	21	44.5	56	51.8	84	53.1	111	56.3	146	48.6	175	15.9	203	40	252	29.5	280	19.1
2148481	H	2005-01-20	2	57.9	24.9	-0.8	0.0012	9	3.1	14046	70	51.62	20	41.3	55	49.9	83	49.5	110	54	145	53.6	174	48.1	202	43.1	251	38.1	279	43.1
2145420	H	2005-01-21	6	62.5	42	0	0.0018	9	3.4	13461	82.9	50.21	19	39	54	45.9	82	50.4	109	55.4	144	42.7	173	42.7	201	45.4	250	35.9	278	39.5
2148472	H	2005-01-22	2	47.6	23.2	-0.8	0.0011	9	2.2	11827	69.2	43.13	18	34.5	53	45.9	81	40.9	108	44	143	40.4	172	37.2	200	37.7	249	40.4	277	34.5
2148770	H	2005-01-22	2	58.5	26.4	-0.7	0.0018	9	5.8	13026	62.9	49.99	18	27.2	53	45.4	81	49.5	108	49.9	143	47.7	172	46.8	200	44.5	249	39	277	33.6
2144835	H	2005-01-23	3	67.6	30.7	0	0.0019	9	2.5	14609	67.5	56.14	17	43.6	52	56.7	80	57.7	107	58.1	142	48.6	171	45.9	199	44.5	248	42.2	276	42.7
2144917	H	2005-01-24	2	65.5	21.4	-0.8	0.0019	9	2.2	14539	54.1	56.91	16	50.4	51	57.2	79	57.7	106	54	141	47.7	170	43.6	198	44.5	247	44.9	275	40.4
2145371	X	2005-01-24	2	53.7	22	-0.8	0.0013	9	2.6	12878	62.2	48.05	16	43.6	51	45.4	79	48.1	106	45.9	141	45.4	170	39.5	198	38.1	247	43.1	275	38.1
2148748	H	2005-01-24	2	60.2	22.5	-0.8	0.0014	9	3.2	14312	62.5	53.56	16	41.3	51	59	79	55.8	106	50.4	141	44	170	46.3	198	45.4	247	43.6	275	44
2148757	H	2005-01-24	2	63.5	24.6	-0.8	0.0012	9	2.9	15417	69.4	56.69	16	41.8	51	56.7	79	58.6	106	59.9	141	54.9	170	49.5	198	45.4	247	48.1	275	46.3
2148493	H	2005-01-25	2	41.4	23	-0.8	0.0008	9	2.5	10783	76.8	38.37	15	30.4	50	36.3	78	40	105	39.5	140	35.4	169	32.7	197	34.5	246	40	274	32.2
2144658	H	2005-01-26	4	61	35.4	0	0.0026	9	5.6	11863	63.3	47.48	14	30.4	49	52.2	77	45.9	104	44.5	139	48.6	168	40.4	196	40	245	34.5	273	19.1
2145438	H	2005-01-26	2	54.5	23.1	-0.8	0.0024	9	3.3	11233	51.6	45.73	14	40.9	49	42.2	77	42.7	104	43.6	139	44	168	40.9	196	29.1	245	31.8	273	25.9
2144350	H	2005-01-27	3	71.9	39.1	0	0.0024	9	3.8	14257	69.2	55.74	13	40.4	48	53.1	76	56.3	103	61.3	138	52.7	167	49	195	40	244	35.9	272	40.9
2144702	H	2005-01-27	3	71.5	28.8	0	0.0025	9	2.6	14303	58.1	57.78	13	47.7	48	54.5	76	59.9	103	58.6	138	47.7	167	45.4	195	43.6	244	42.7	272	34.5
2144895	H	2005-01-30	2	58.5	26.4	-0.7	0.0015	10	6	13600	67.5	50.97	10	23.2	45	44.9	73	47.2	100	53.1	135	49.9	164	44.9	192	43.6	241	33.6	269	39.5	304	41.3
2148897	H	2005-01-30	3	67.7	33.6	0	0.0019	9	1.5	14666	72.1	55.76	10	39.5	45	54.5	73	57.2	100	54	135	52.2	164	50.4	192	49.5	241	40.9	269	42.2
2144553	H	2005-01-31	3	62.5	39.7	0	0.0015	10	5.8	14184	87.9	52.01	9	20.4	44	50.4	72	54.9	99	56.3	134	51.3	163	49.9	191	49	240	44	268	37.2	303	39
2145414	H	2005-01-31	2	50.2	26.4	-0.7	0.001	10	4.3	12500	77.3	45.18	9	23.2	44	37.7	72	45.9	99	42.2	134	45.4	163	40.9	191	40.9	240	34	268	42.7	303	38.1
2144357	H	2005-02-01	3	58.2	27.6	0	0.0019	10	3.8	12597	63	48.88	8	27.7	43	52.2	71	52.7	98	47.7	133	40.4	162	45.4	190	42.2	239	35.9	267	31.8	302	33.6
2144803	H	2005-02-01	3	62.5	42.2	0	0.0011	10	4.7	14998	103.8	53.65	8	22.7	43	45.4	71	50.4	98	52.2	133	54.9	162	54	190	49	239	50.4	267	45.4	302	45.4
