# Supplementary material for: Quantifying inter-group variability in lactation curve shape and magnitude with the MilkBot® lactation model
Source: PeerJ. 2013 Mar 12;1:e54. doi: 10.7717/peerj.54 (PMC3628751; doi:10.7717/peerj.54)
Supplement: Supplemental Information 1 — Individual files as described in Table 1 [file peerj-01-54-s001.zip › Additional file 35.csv]

lactkey	Breed	CalveDate	Parity	Scale	Ramp	Offset	Decay	points	RMSE	M305	PeakDay	PeakMilk	dim1	milk1	dim2	milk2	dim3	milk3	dim4	milk4	dim5	milk5	dim6	milk6	dim7	milk7	dim8	milk8	dim9	milk9	dim10	milk10
4541047	H	2006-04-18	1	38.3	24.8	-0.5	0.0011	10	2.8	9416	71.9	34.38	17	30.9	45	38.6	87	30.4	115	35	143	33.1	171	34.5	199	27.7	241	30	269	28.6	297	24.1
4541038	H	2006-04-18	1	39.6	30.2	-0.5	0.0011	10	1.7	9683	82.6	35.06	17	27.7	45	35	87	32.7	115	37.7	143	35.4	171	30.4	199	30.9	241	30	269	30	297	29.5
4540888	H	2006-04-16	1	41.2	30.2	-0.5	0.0011	10	4.3	10125	83.8	36.56	19	30.4	47	37.2	89	30.9	117	37.7	145	32.7	173	40.9	201	30.9	243	38.6	271	24.1	299	30.4
4541032	H	2006-04-18	1	52.1	28.9	-0.5	0.0014	10	4.4	12157	73	45.12	17	34.5	45	48.1	87	44.5	115	44	143	44.5	171	37.2	199	34	241	39	269	44.5	297	28.1
4541005	H	2006-04-13	1	41.1	31.3	-0.5	0.001	10	2.3	10225	88.4	36.67	22	27.7	50	35.4	92	40.4	120	35.9	148	37.7	176	30.4	204	33.1	246	35	274	30	302	30.4
4540979	H	2006-04-20	1	47.8	30.2	-0.5	0.0017	10	3.7	10722	70.3	40.46	15	35.9	43	39	85	33.6	113	42.7	141	34.5	169	40	197	38.1	239	32.7	267	25.4	295	30.4
4540975	H	2006-04-11	1	44.4	27.7	-0.5	0.0011	10	2.8	10977	79.1	39.74	24	40	52	36.8	94	34	122	40.9	150	37.7	178	36.3	206	36.8	248	35.4	276	31.3	304	33.6
4541056	H	2006-04-21	1	39.3	32.3	-0.5	0.0015	10	5.5	8967	76	33.36	14	26.3	42	32.2	84	22.2	112	37.7	140	40.4	168	29.5	196	34.5	238	21.8	266	26.3	294	21.3
4540981	H	2006-04-06	1	47.6	31.1	-0.5	0.0013	9	1.9	11189	78	41.17	29	39	57	37.7	99	39	127	40.4	155	40.4	183	39	211	37.2	253	33.6	281	30
4541054	H	2006-04-22	1	44	24.8	-0.5	0.0011	10	4.2	10826	71.9	39.53	13	34	41	43.1	83	38.6	111	45.4	139	38.6	167	29.1	195	38.1	237	30	265	34	293	28.1
4541003	H	2006-04-04	1	47.4	32	-0.5	0.001	9	2.8	11760	89.7	42.15	31	37.2	59	39	101	42.2	129	44.5	157	38.6	185	41.8	213	40	255	30.9	283	39
4541052	H	2006-04-22	1	42.6	30.4	-0.5	0.001	10	3.7	10553	85.4	37.98	13	31.3	41	35.9	83	32.2	111	42.2	139	33.1	167	36.3	195	35	237	32.7	265	39.5	293	28.1
4540908	H	2006-04-04	1	43.2	30.8	-0.5	0.0005	9	3.4	11500	105.7	40.23	31	32.7	59	40.4	101	43.1	129	44	157	33.6	185	35.9	213	37.7	255	36.8	283	41.8
4540987	H	2006-04-23	1	48.5	31.6	-0.5	0.0021	10	3.4	10149	65.1	39.55	12	30.9	40	38.6	82	35	110	41.3	138	36.3	166	37.2	194	36.8	236	22.7	264	28.6	292	24.1
4541001	H	2006-04-02	1	39	28.1	-0.5	0.0013	10	2.6	9247	73.5	34.14	5	25	33	34.5	61	34	103	29.5	131	32.2	159	31.3	187	33.1	215	25.4	257	27.2	285	30.4
4541050	H	2006-04-23	1	33.2	29.5	-0.5	0.0005	10	2	8870	102.9	31.02	12	23.6	40	30.4	82	29.1	110	30	138	31.8	166	27.7	194	29.5	236	27.2	264	30.4	292	32.2
4540965	H	2006-03-31	1	44	24.8	-0.5	0.0014	10	6.1	10388	66.5	38.77	7	29.5	35	41.8	63	41.8	105	41.3	133	38.6	161	33.1	189	17.3	217	34.5	259	35.4	287	33.1
4541016	H	2006-04-24	1	48.2	24.8	-0.5	0.0011	10	4.4	11852	71.9	43.27	11	43.1	39	40	81	41.3	109	40.9	137	40	165	39.5	193	44.5	235	32.7	263	35.4	291	30.4
4540967	H	2006-03-23	1	41.4	28.5	-0.5	0.0009	10	3.2	10516	86.2	37.55	15	34	43	36.8	71	31.8	113	36.8	141	32.7	169	37.7	197	35.9	225	35.9	267	29.5	295	35.4
4541010	H	2006-04-25	1	48.5	27.6	-0.5	0.0013	10	3.8	11607	74	42.68	10	39	38	38.6	80	41.3	108	40.9	136	35	164	37.7	192	42.7	234	32.7	262	36.8	290	36.3
4540986	H	2006-03-17	1	38.3	30.4	-0.5	0.0004	10	3.1	10344	110.6	36.03	21	31.3	49	34.5	77	29.5	119	35.9	147	41.3	175	35	203	33.1	231	38.1	273	32.7	301	32.7
4541026	H	2006-04-26	1	36.9	27.3	-0.5	0.0005	10	5.5	9993	100.5	34.83	9	26.8	37	35	79	32.2	107	40.9	135	20	163	34.5	191	32.7	233	36.3	261	36.8	289	33.1
4540932	H	2006-03-16	1	45.9	30	-0.5	0.0018	10	3.5	10183	68.6	38.7	22	37.2	50	35.9	78	35.9	120	41.3	148	30.9	176	36.8	204	29.1	232	35.4	274	29.5	302	23.6
4541018	H	2006-04-28	1	44	36.6	-0.5	0.0003	10	6.5	11926	135.2	41.52	7	25.9	35	40	77	24.1	105	36.3	133	40.4	161	40.9	189	47.2	231	48.1	259	35.4	287	40
4541008	H	2006-03-13	1	46.8	29.1	-0.5	0.0008	10	2.5	11988	89.7	42.61	25	34.5	53	46.3	81	42.2	123	38.6	151	42.2	179	41.8	207	37.2	235	36.3	277	39.5	305	38.6
4541078	H	2006-04-28	1	38.3	36.6	-0.5	0	10	4.1	10931	268.1	38.18	7	17.3	35	26.3	77	31.8	105	37.7	133	36.8	161	33.6	189	32.7	231	42.2	259	43.6	287	38.1
4540990	H	2006-03-13	1	42.4	29.5	-0.5	0.0011	10	4.1	10363	81.2	37.57	25	29.1	53	40	81	43.6	123	36.8	151	30.9	179	28.1	207	33.6	235	31.8	277	37.7	305	30.4
4541065	H	2006-04-28	1	38.3	24.8	-0.5	0.0011	9	3.8	9416	71.9	34.38	7	29.1	35	40.9	77	34	105	35	133	34.5	161	34.5	189	32.7	231	25.9	259	25.9
4540977	H	2006-03-12	1	43.1	33.1	-0.5	0.0009	9	3	10859	95.4	38.64	26	30	54	39	82	35.4	124	40	152	39	180	37.7	208	40.9	236	36.3	278	28.6
4541012	H	2006-05-02	1	35.5	32.8	-0.5	0.0008	9	4	9039	97.8	32.04	31	25.9	73	28.6	101	35.9	129	32.7	157	33.1	185	34	227	20.4	255	32.7	283	29.5
4540940	H	2006-03-12	1	41.7	30	-0.5	0.0006	9	3	11055	102.1	38.74	26	36.3	54	35.9	82	35.9	124	35	152	43.1	180	38.1	208	37.2	236	33.1	278	39
4541061	H	2006-05-02	1	34.8	30.3	-0.5	0.0024	9	4.2	7029	60.1	28.09	31	28.6	73	23.6	101	28.1	129	24.1	157	32.2	185	19.1	227	21.8	255	19.5	283	10.9
4540974	H	2006-03-10	1	38.3	36.7	-0.5	0.0007	9	4.6	9756	107.6	34.45	28	25	56	26.8	84	27.2	126	35	154	36.3	182	35	210	34.5	238	25	280	36.3
4541066	H	2006-05-04	1	42.7	33.7	-0.5	0.0008	9	3.8	10823	98.8	38.39	29	31.8	71	33.6	99	40.9	127	33.1	155	41.8	183	42.7	225	37.7	253	31.8	281	30.9
4540992	H	2006-03-10	1	38.3	36.7	-0.5	0.0008	9	4.6	9601	102.9	34.07	28	20.9	56	24.5	84	29.1	126	35.9	154	35	182	36.3	210	31.3	238	34	280	27.2
4541068	H	2006-05-11	1	38.3	36.6	-0.5	0.0003	10	5.5	10494	144.1	36.49	22	15.9	64	24.5	92	33.1	120	39.5	148	34.5	176	35.4	218	41.8	246	37.2	274	33.6	302	34.5
4540917	H	2006-03-09	1	44.5	30.2	-0.5	0.0013	9	2.5	10543	77.4	38.74	29	36.3	57	38.6	85	35.4	127	38.6	155	38.1	183	31.8	211	38.6	239	32.7	281	28.6
4541071	H	2006-05-12	1	47.5	31.7	-0.5	0.0011	10	2.6	11564	85.1	41.82	21	35.4	63	37.2	91	44	119	42.7	147	40.4	175	40.9	217	33.6	245	40.9	273	33.6	301	33.1
4540996	H	2006-03-09	1	47.5	36	-0.5	0.001	9	4.4	11642	95.6	41.68	29	34.5	57	35.9	85	37.2	127	46.8	155	45.4	183	46.3	211	34.5	239	36.8	281	32.2
4541081	H	2006-05-13	1	43.1	34.1	-0.5	0.0006	10	3.1	11209	107.9	39.4	20	30.4	62	30.9	90	40.9	118	44.5	146	39.5	174	39.5	216	38.6	244	36.8	272	33.1	300	36.3
4540971	H	2006-03-09	1	38.3	32.5	-0.5	0.0004	9	3.4	10306	116.4	35.92	29	28.1	57	35.4	85	32.2	127	37.2	155	36.3	183	35.9	211	42.7	239	32.7	281	29.5
4541034	H	2006-05-13	1	53	25.8	-0.5	0.0023	10	2.6	10989	56.2	44.02	20	42.2	62	45.4	90	44	118	35	146	35	174	37.7	216	30	244	32.7	272	28.1	300	28.6
4540961	H	2006-03-08	1	50.8	28.2	-0.5	0.0011	9	2.9	12414	78.3	45.13	30	40.9	58	47.7	86	44.9	128	45.4	156	35.9	184	41.8	212	37.2	240	40.9	282	40
4541074	H	2006-05-18	1	38.3	25.2	-0.5	0.0008	10	3.6	9842	80.3	35.13	15	32.7	57	35	85	34.5	113	38.1	141	31.8	169	27.7	211	31.3	239	31.3	267	26.8	295	36.3
4540983	H	2006-02-25	1	48.2	27.7	-0.5	0.0012	10	2	11615	75	42.57	13	35.4	41	41.3	69	42.2	97	43.6	139	37.2	167	37.2	195	36.8	223	35.9	251	35.4	293	37.7
4541084	H	2006-05-18	1	37.4	28	-0.5	0.0012	10	4	9044	76.5	33.03	15	31.8	57	29.5	85	35.9	113	28.6	141	30	169	29.5	211	25.4	239	26.3	267	35.9	295	25.9
4540891	H	2006-02-23	1	44	24.8	-0.5	0.0011	10	5.5	10826	71.9	39.53	15	38.6	43	40.4	71	33.6	99	44	141	30.4	169	47.2	197	34.5	225	31.8	253	29.1	295	33.6
4541063	H	2006-05-19	1	38.3	36.6	-0.5	0.0002	10	5.8	10543	148.4	36.64	14	18.2	56	27.7	84	34.5	112	21.8	140	37.7	168	35.4	210	39.5	238	34.5	266	38.1	294	39.5
4540943	H	2006-02-21	1	38.7	32	-0.5	0.0008	10	3.7	9906	97.1	35.08	17	25.9	45	29.5	73	34	101	44.9	143	35	171	29.5	199	34.5	227	30.4	255	31.8	297	31.3
4541014	H	2006-05-22	1	46.8	25.9	-0.5	0	10	4.1	13548	161.5	46.46	11	40.9	53	41.8	81	45.4	109	39.5	137	44.5	165	42.7	207	45.4	235	47.7	263	49.9	291	48.6
