# Supplementary material for: Quantifying inter-group variability in lactation curve shape and magnitude with the MilkBot® lactation model
Source: PeerJ. 2013 Mar 12;1:e54. doi: 10.7717/peerj.54 (PMC3628751; doi:10.7717/peerj.54)
Supplement: Supplemental Information 1 — Individual files as described in Table 1 [file peerj-01-54-s001.zip › Additional file 36.csv]

lactkey	Breed	CalveDate	Parity	Scale	Ramp	Offset	Decay	points	RMSE	M305	PeakDay	PeakMilk	dim1	milk1	dim2	milk2	dim3	milk3	dim4	milk4	dim5	milk5	dim6	milk6	dim7	milk7	dim8	milk8	dim9	milk9	dim10	milk10
4539967	H	2007-03-29	4	66.9	27.1	0	0.0016	10	2.9	15342	68.2	57.76	8	44.9	36	53.6	78	54	106	57.2	134	58.6	162	52.2	190	44.5	218	50.8	260	44	288	43.1
4540503	H	2007-03-31	3	69.1	33.5	0	0.0022	9	7.4	14175	66.2	55.45	6	29.1	34	49.5	76	64.5	104	58.1	132	47.2	160	53.6	188	53.6	216	30.9	258	35.4
4539498	H	2007-03-28	4	76.4	38.2	0	0.0032	10	7.7	13547	58.2	56.49	9	40	37	49	79	64	107	55.8	135	51.8	163	56.3	191	25	219	37.2	261	37.2	289	25
4540560	H	2007-03-31	3	63.3	13.1	0	0.001	9	5.3	16274	48.3	59.68	6	39.5	34	65.8	76	62.2	104	47.7	132	57.7	160	54	188	46.3	216	53.6	258	55.4
4539608	H	2007-03-27	4	84.8	37.3	0	0.0034	10	6.1	14749	56	62.42	10	50.8	38	57.2	80	65.4	108	55.8	136	48.6	164	53.1	192	58.1	220	39	262	32.7	290	22.2
4539710	H	2007-04-01	7	52.2	26.3	0	0.0016	10	2.3	11819	65.5	44.89	5	27.2	33	43.1	75	48.1	103	39	131	43.1	159	38.1	187	39	215	37.7	257	35.4	285	31.8
4539639	H	2007-03-27	4	62.4	20.8	0	0.0009	10	3.1	15855	67.6	57.42	10	44.9	38	53.1	80	59	108	54.9	136	56.3	164	45.4	192	51.8	220	51.3	262	49.5	290	51.3
4540351	H	2007-04-01	2	51.2	21.3	-0.8	0.001	10	6.8	12889	66.9	46.84	5	25.9	33	49.5	75	49.9	103	50.4	131	37.7	159	44.5	187	26.8	215	47.2	257	39.5	285	44.9
4540984	H	2007-03-22	2	34.3	23.6	-0.8	0.0022	10	3.3	7283	54.4	29.05	15	25.9	43	24.1	85	28.6	113	26.3	141	27.2	169	24.5	197	27.7	225	25	267	14.1	295	14.5
4540931	H	2007-04-02	2	50.2	24.7	-0.8	0.0023	8	5.4	10458	54.7	41.98	32	37.7	74	36.3	102	41.8	130	41.8	158	43.1	186	35.9	214	30.9	256	18.2
4540991	H	2007-03-21	2	47.3	20.4	-0.8	0.0008	10	3.1	12271	68.9	43.98	16	40.9	44	42.7	86	44.9	114	39.5	142	38.6	170	36.3	198	38.6	226	43.1	268	39.5	296	40
4540972	H	2007-04-02	2	54.7	23.5	-0.8	0.0019	9	4.7	12031	57	46.99	32	44.9	74	44.9	102	40.9	130	37.7	158	48.6	186	44.9	214	39	256	32.7	284	25.4
4539518	H	2007-03-20	7	54.7	14.4	0	0.0014	10	8.2	13112	46.2	50.21	17	46.3	45	48.1	87	59.9	115	44.9	143	35.9	171	24.5	199	49	227	41.3	269	44	297	36.8
4539558	H	2007-04-04	4	59.1	16.1	0	0.0022	8	3.7	12700	43.5	51.95	30	51.8	72	52.7	100	39.5	128	49	156	41.3	184	43.6	212	35	254	35
4540512	H	2007-03-20	3	65.8	40	0	0.0022	10	4.9	13403	73	51.59	17	37.2	45	49	87	52.2	115	51.3	143	46.8	171	47.2	199	44.5	227	48.1	269	35.4	297	23.2
4539592	H	2007-04-05	5	89.1	28.8	0	0.0039	8	8	14622	45.8	66.78	29	65.8	71	59	99	61.7	127	55.8	155	55.8	183	56.3	211	26.8	253	23.2
4540150	H	2007-03-18	4	85.6	38.5	0	0.003	10	10.5	15519	60.2	63.86	19	55.8	47	57.7	89	65.8	117	59.5	145	57.7	173	54.5	201	53.6	229	44	271	20.9	299	8.2
4540211	H	2007-04-06	3	62.5	42.3	0	0.0012	9	3.7	14627	98.1	52.76	28	38.6	70	54	98	46.3	126	52.2	154	50.8	182	45.9	210	49	252	50.4	280	46.3
4540962	H	2007-03-18	2	59.1	21.7	-0.8	0.001	10	4.2	14934	68.2	54.13	19	44.9	47	57.2	89	59	117	45.4	145	49	173	42.7	201	50.4	229	51.8	271	46.8	299	44.5
4540966	H	2007-04-08	2	64.3	25.7	-0.8	0.0015	9	5.2	14946	66.3	56.1	26	48.1	68	57.2	96	52.2	124	51.8	152	59.9	180	44.5	208	57.2	250	39.5	278	40.4
4540546	H	2007-03-18	3	62.5	37.9	0	0.0016	9	5.3	13842	81.1	51.51	47	50.8	89	44.9	117	49	145	53.1	173	53.6	201	46.3	229	39	271	47.2	299	29.5
4540072	J	2007-04-11	4	57.8	16.3	0	0.0033	9	4.6	10645	37.2	48.49	23	48.1	65	49	93	49.5	121	30.4	149	30	177	31.8	205	27.7	247	25.9	275	29.1
4540359	H	2007-03-18	3	65.6	33.1	0	0.0022	10	3.9	13569	66.3	52.96	19	44	47	51.8	89	54.9	117	47.7	145	47.2	173	42.7	201	46.8	229	45.9	271	37.7	299	25.4
4540892	H	2007-04-13	2	67.9	26.4	-0.7	0.0022	9	4.8	14257	57.7	56.58	21	42.7	63	59.9	91	52.7	119	51.8	147	54.5	175	51.8	203	44.5	245	36.3	273	30
4540796	H	2007-03-18	2	69.2	22.5	-0.8	0.0027	10	4.4	13646	47.9	57.34	19	55.8	47	52.2	89	54.9	117	44	145	53.1	173	49	201	40.4	229	40.9	271	29.5	299	26.8
4540254	H	2007-04-15	3	54	38.2	0	0.0011	9	4.7	12943	96	46.56	19	29.1	61	44.9	89	49.9	117	51.8	145	48.6	173	49.5	201	40	243	34	271	40.4
4539837	H	2007-03-18	5	74.5	38	0	0.0017	9	2.8	16245	79.2	60.83	19	48.1	47	56.3	89	61.7	117	63.1	145	61.3	173	56.3	201	47.7	229	49.9	271	44
4540476	H	2007-04-15	3	58.7	22	0	0.001	9	6.1	14663	68.4	53.42	19	46.8	61	54	89	48.6	117	50.4	145	43.1	173	51.8	201	62.7	243	43.1	271	40.4
4539919	H	2007-03-16	4	83.3	22.8	0	0.0028	10	3.2	16214	48.6	68.45	21	64	49	66.7	91	65.4	119	59	147	54.9	175	50.8	203	53.1	231	48.1	273	32.7	301	33.6
4541039	H	2007-04-15	2	56.2	24.1	-0.8	0.0013	9	3.8	13515	67.1	50.02	19	43.1	61	45.9	89	45.4	117	49.9	145	54.5	173	48.6	201	40.4	243	41.8	271	36.3
4540357	H	2007-03-13	3	49.9	41.5	0	0.0028	9	11	9300	65.3	37.28	52	27.7	94	36.3	122	34.5	150	38.6	178	42.7	206	41.8	234	33.1	276	10	304	1.4
4540467	X	2007-04-17	3	66.4	34.3	0	0.0026	9	4	12855	61.8	51.78	17	41.3	59	52.2	87	48.6	115	50.8	143	54.5	171	41.3	199	34	241	32.2	269	33.1
4539664	H	2007-03-12	4	65.9	11.7	0	0.0012	10	6.1	16457	42.1	61.87	25	59.9	53	67.6	95	46.8	123	54	151	54.5	179	53.1	207	59.9	235	58.6	277	45.4	305	40.4
4540252	H	2007-04-18	3	53.5	42.3	0	0.0019	9	7.7	11290	80.5	42.43	16	30.9	58	29.1	86	35.9	114	44.5	142	51.3	170	40.4	198	25.4	240	40	268	36.3
4540933	H	2007-03-12	2	57.6	20.8	-0.8	0.0021	9	3.9	12427	51	49.64	25	50.8	53	49	95	39.5	123	42.7	151	44.5	179	41.8	207	41.3	235	38.6	277	27.7
4540889	H	2007-04-18	2	57.5	22.2	-0.8	0.0021	9	2.1	12395	53.3	49.25	16	44.9	58	46.8	86	44.9	114	46.3	142	42.2	170	44.5	198	38.1	240	35.4	268	31.3
4540941	H	2007-03-11	2	58.5	23.9	-0.8	0.0022	9	4	12361	54.5	49.39	26	44	54	49.5	96	49.9	124	39.5	152	46.8	180	45.4	208	32.2	236	30.9	278	34
4540425	H	2007-04-18	3	62.5	8.7	0	0.0025	9	10.4	13123	27.6	57.21	16	55.8	58	71.3	86	40.4	114	48.6	142	25	170	41.8	198	46.3	240	41.8	268	22.7
4540246	H	2007-03-07	3	73.1	36.8	0	0.002	9	3	15413	73.3	58.84	30	48.1	58	61.7	100	61.3	128	55.8	156	55.4	184	47.7	212	47.7	240	42.2	282	43.6
4540098	H	2007-04-19	4	69.2	31.8	0	0.002	9	4.7	14738	67.7	56.84	15	39	57	62.7	85	57.2	113	57.2	141	51.8	169	40.4	197	51.8	239	43.6	267	39.5
4540459	H	2007-03-07	3	71.6	14.3	0	0.0027	9	8.8	14262	37	62.23	30	62.7	58	59	100	52.7	128	52.7	156	48.1	184	45.9	212	37.7	240	34.5	282	7.3
4540812	H	2007-04-21	2	59.7	22.4	-0.8	0.0014	9	5	14245	62.5	53.24	13	49.5	55	42.7	83	51.3	111	54.5	139	54.5	167	43.1	195	49	237	43.6	265	40
4540746	H	2007-03-06	2	68.7	19.1	-0.8	0.0013	9	4.4	16690	57.5	62.29	31	66.7	59	60.4	101	52.2	129	58.6	157	57.2	185	50.8	213	51.8	241	55.8	283	43.6
4539868	H	2007-04-26	5	75.7	38.7	0	0.0026	10	5	14562	65.7	57.94	8	45.4	50	55.4	78	54	106	54.9	134	57.7	162	53.6	190	45.4	232	39.5	260	46.3	302	23.6
4540165	H	2007-03-03	4	75.2	37.8	0	0.0026	10	3.3	14448	64.7	57.7	6	40	34	52.2	62	59	104	54.9	132	54.9	160	52.2	188	49.5	216	44.9	244	36.8	286	28.6
4540187	H	2007-04-28	4	62	13.8	0	0.0009	10	3.5	16049	50.9	58.49	6	41.8	48	61.7	76	51.3	104	57.2	132	55.8	160	49.5	188	53.1	230	47.2	258	47.7	300	53.6
4540172	H	2007-03-03	3	68.1	25.8	0	0.002	9	4.6	14697	60	57.48	6	35.4	34	54.5	62	63.1	104	59	132	46.8	160	45.4	188	52.2	216	48.1	244	36.8
4540916	H	2007-04-28	2	74.2	21.6	-0.8	0.0036	10	5.3	12974	40.9	59.39	6	46.3	48	65.4	76	44.9	104	49.9	132	49.5	160	43.1	188	37.7	230	37.7	258	32.2	300	16.3
4540452	H	2007-03-01	3	62.5	42.3	0	0.0016	9	6.8	13844	87.7	51	36	40	64	48.6	106	35	134	51.8	162	50.8	190	46.8	218	49	246	50.8	288	36.8
4540988	H	2007-04-29	2	55.2	24	-0.8	0.0024	10	5	11253	52	45.97	5	30.4	47	43.6	75	44.9	103	47.7	131	38.1	159	38.1	187	40.9	229	26.8	257	36.8	299	16.8
