# Supplementary material for: Quantifying inter-group variability in lactation curve shape and magnitude with the MilkBot® lactation model
Source: PeerJ. 2013 Mar 12;1:e54. doi: 10.7717/peerj.54 (PMC3628751; doi:10.7717/peerj.54)
Supplement: Supplemental Information 1 — Individual files as described in Table 1 [file peerj-01-54-s001.zip › Additional file 37.csv]

lactkey	Breed	CalveDate	Parity	Scale	Ramp	Offset	Decay	points	RMSE	M305	PeakDay	PeakMilk	dim1	milk1	dim2	milk2	dim3	milk3	dim4	milk4	dim5	milk5	dim6	milk6	dim7	milk7	dim8	milk8	dim9	milk9	dim10	milk10
5090138	H	2006-02-08	1	53.6	35.2	-0.5	0.0009	10	4.7	13309	96.8	47.49	13	28.1	41	40	69	47.7	97	50.4	132	57.2	160	45.9	195	45.9	223	43.1	255	42.2	286	34.5
5094249	H	2006-02-08	1	36.3	32.1	-0.5	0.0005	10	1.5	9713	112.1	33.91	17	26.8	45	30	73	31.3	107	34.5	143	33.6	169	33.1	204	34.5	233	35.4	265	32.7	290	29.5
5094203	H	2006-02-07	1	49	31.3	-0.5	0.002	10	2.4	10514	67.1	40.48	18	32.2	46	41.8	74	38.6	108	40.4	144	36.3	170	36.3	205	35.4	234	34	266	24.5	291	25.9
5094274	H	2006-02-08	1	47.4	32.5	-0.5	0.0025	10	3.1	9410	61.2	37.66	17	31.8	45	35.4	73	35	107	38.6	143	36.8	169	34.5	204	31.8	233	22.2	265	20.4	290	20.4
5093954	J	2006-02-07	1	42.7	29.4	-0.5	0.0012	10	4.2	10354	79.6	37.68	18	30.9	46	44.5	74	34	108	30.9	144	38.1	170	33.6	205	30	234	38.1	266	32.7	291	30
5090096	H	2006-02-09	1	45.7	32.5	-0.5	0.0004	10	3.9	12437	121.8	43.23	12	32.7	40	35.4	68	44.5	96	37.7	131	40.9	159	45.4	194	43.1	222	50.4	254	40.4	285	37.2
5090048	H	2006-02-05	1	54.9	33.2	-0.5	0.0008	9	2.6	13944	98.1	49.45	16	36.8	44	44	72	47.7	100	51.8	135	49.5	163	53.1	198	48.6	226	44.9	258	40.4
5090108	H	2006-02-09	1	43.3	36.6	-0.5	0.0008	10	5.3	10944	105.2	38.73	12	15.4	40	34	68	39	96	40	131	43.1	159	45.4	194	40	222	37.2	254	30	285	30.4
5094336	H	2006-02-04	1	41.7	31.4	-0.5	0.0008	10	3.8	10555	92.4	37.59	21	38.1	49	26.8	77	37.7	111	36.3	147	38.1	173	37.2	208	35.9	237	34.5	269	33.1	294	31.8
5090118	H	2006-02-09	1	50.6	32.7	-0.5	0.0012	10	3	12177	84.9	44.19	12	30	40	42.7	68	40	96	46.3	131	46.8	159	45.4	194	39	222	38.6	254	40.4	285	31.3
5093856	H	2006-02-02	1	29.3	31.6	-0.5	0.0017	10	4.1	6494	71.2	24.56	23	24.1	51	16.3	79	28.1	113	24.1	149	25.9	175	26.8	210	13.6	239	18.2	271	19.1	296	16.8
5094187	H	2006-02-09	1	47.7	33.4	-0.5	0.0012	10	3.1	11369	84.7	41.36	16	33.1	44	36.8	72	38.6	106	41.3	142	44	168	39.5	203	38.6	232	40.9	264	34	289	27.2
5093981	H	2006-02-01	1	45.5	31.8	-0.5	0.0009	10	2.7	11420	91.4	40.78	24	30.9	52	42.7	80	40.4	114	37.2	150	40.4	176	42.2	211	40.9	240	38.1	272	31.8	297	33.6
5089926	H	2006-02-10	1	44.2	30	-0.5	0.0002	10	2.9	12457	139.2	42.99	11	32.7	39	39.5	67	37.2	95	43.1	130	38.6	158	46.8	193	40	221	44.9	253	41.8	284	44.5
5089964	H	2006-02-01	1	50.9	30.2	-0.5	0.0009	10	5	12842	88.7	45.86	20	37.2	48	47.2	76	42.7	104	41.3	139	49.9	167	42.2	202	39	230	47.7	262	47.7	293	30.4
5093984	H	2006-02-11	1	42	28.6	-0.5	0.0004	10	2.9	11440	108.1	39.77	14	29.5	42	39	70	41.3	104	35	140	41.8	166	36.3	201	34.5	230	39.5	262	39	287	41.3
5094313	H	2006-01-31	1	34.1	28.5	-0.5	0.0003	10	6	9509	119.7	32.86	25	28.6	53	30	81	40	115	27.2	151	32.2	177	27.2	212	20.9	241	40	273	39	298	30.9
5090111	H	2006-02-12	1	58.2	33.6	-0.5	0.002	10	4.3	12342	69.2	47.45	9	34	37	39.5	65	49	93	54.5	128	39.5	156	47.2	191	43.1	219	37.7	251	32.2	282	29.1
5094087	H	2006-01-31	1	35.2	30.2	-0.5	0.0009	10	3.1	8853	88.2	31.65	25	26.8	53	32.7	81	32.7	115	25.4	151	29.5	177	36.3	212	25.9	241	27.7	273	29.5	298	26.8
5090128	H	2006-02-12	1	46.6	33	-0.5	0.001	10	3	11502	90.7	41.25	9	25.9	37	37.7	65	38.6	93	41.8	128	44	156	42.2	191	40	219	37.2	251	40	282	28.6
5090090	H	2006-01-31	1	47	29.7	-0.5	0.001	10	4.2	11592	83.1	41.84	21	39	49	40	77	32.7	105	48.6	140	40.9	168	37.7	203	40.4	231	33.6	263	34.5	294	37.2
5093956	H	2006-02-13	1	37.7	35.8	-0.5	0.0002	10	5.1	10465	153.4	36.33	12	15	40	26.3	68	38.6	102	38.6	138	44.5	164	35	199	33.1	228	38.1	260	38.1	285	30
5090025	H	2006-01-31	1	58.5	33.6	-0.5	0.0026	9	4.7	11346	60.5	45.81	21	37.2	49	40.9	77	51.3	105	44.9	140	48.6	168	34.5	203	35	231	31.8	263	22.2
5094192	H	2006-02-13	1	50.5	32.1	-0.5	0.001	10	3	12381	87.2	44.61	12	28.1	40	42.7	68	46.8	102	44	138	42.2	164	42.2	199	44	228	44	260	39	285	31.8
5094303	H	2006-01-30	1	42.6	29.5	-0.5	0.001	10	3	10593	84	38.12	26	34.5	54	39	82	37.2	116	33.1	152	37.7	178	35	213	35.4	242	30.4	274	39.5	299	30
5094172	H	2006-02-15	1	40.3	33	-0.5	0.0008	10	3.3	10219	97	36.28	10	26.8	38	30	66	34	100	35	136	36.8	162	39.5	197	38.1	226	35.4	258	33.1	283	24.5
5094286	H	2006-01-30	1	29.5	36.6	-0.5	-0.0001	9	6.1	8530	0	14.96	26	18.2	54	11.3	82	30.9	116	37.7	152	32.2	178	28.1	213	30	242	30.4	274	28.1
5094261	H	2006-02-15	1	37.8	32.8	-0.5	0.001	10	2.3	9360	91	33.54	10	23.2	38	29.1	66	31.3	100	34.5	136	33.6	162	32.2	197	35.9	226	32.2	258	28.1	283	24.5
5094117	H	2006-01-30	1	37.2	33.7	-0.5	0.0011	10	3.3	9071	89.7	32.66	26	26.8	54	26.8	82	34	116	33.6	152	35	178	30.9	213	31.8	242	34	274	22.7	299	24.1
5094316	J	2006-02-17	1	36	31.5	-0.5	0.0003	10	4.6	9857	121.2	34.22	8	27.2	36	26.8	64	28.1	98	34.5	134	41.8	160	32.2	195	34.5	224	26.8	256	30.9	281	39
5093770	H	2006-01-30	1	42.4	30.2	-0.5	0.0013	10	1.4	9965	76.4	36.73	26	31.8	54	37.7	82	37.2	116	35.9	152	32.7	178	32.2	213	34.5	242	31.8	274	29.1	299	26.8
5094365	H	2006-02-17	1	44.8	30.7	-0.5	0.0006	10	2.7	11790	101.7	41.39	8	25.9	36	36.3	64	42.7	98	42.7	134	43.1	160	34.5	195	38.6	224	42.2	256	40.9	281	35.9
5093506	H	2006-01-30	1	44	35.1	-0.5	0.0011	10	4.3	10613	90.3	38.29	26	29.5	54	35.4	82	34	116	41.3	152	40.4	178	39.5	213	40	242	36.8	274	29.5	299	23.2
5090040	H	2006-02-19	1	55.4	30	-0.5	0.0012	9	3.1	13342	79.6	48.66	30	43.6	58	45.9	86	54	121	49.9	149	45.4	184	39	212	40.4	244	41.8	275	43.1
5090028	H	2006-01-30	1	46.5	30.5	-0.5	0.0006	10	1.5	12239	101.4	42.97	22	37.2	50	37.7	78	44	106	43.1	141	40.9	169	42.7	204	40	232	41.3	264	40.4	295	39
5090178	H	2006-02-19	1	50.7	33.3	-0.5	0.001	9	3.8	12535	91.6	44.92	30	38.1	58	40.4	86	45.9	121	47.7	149	48.6	184	37.2	212	44.5	244	43.1	275	33.1
5094239	H	2006-01-29	1	45	28.7	-0.5	0.0012	10	1.8	10875	77.8	39.69	27	37.2	55	39	83	40.4	117	36.3	153	35.4	179	35	214	36.8	243	36.8	275	32.7	300	30
5094090	H	2006-02-19	1	37	33	-0.5	0.0024	9	9.6	7441	62.9	29.53	34	24.1	62	31.3	96	22.7	132	32.7	158	24.5	193	36.8	222	35.4	254	10	279	2.7
5094258	H	2006-01-28	1	45.5	32.5	-0.5	0.0018	10	4.5	9983	71.2	37.86	28	30.4	56	40.4	84	33.6	118	40	154	43.1	180	28.6	215	27.2	244	34.5	276	25.4	301	23.2
5094127	J	2006-02-19	1	33.4	29.6	-0.5	0.0008	9	4.6	8488	88.9	30.26	34	31.8	62	35	96	21.8	132	24.1	158	32.2	193	25.9	222	26.8	254	31.8	279	28.1
5094256	H	2006-01-28	1	38.3	31.5	-0.5	0.0005	10	1.8	10234	109.8	35.75	28	32.2	56	31.3	84	34	118	35	154	35.4	180	36.3	215	36.8	244	31.8	276	35.4	301	31.8
5094237	J	2006-02-19	1	36.8	29.1	-0.5	0.0003	9	4.7	10190	117.9	35.28	34	39	62	32.7	96	31.3	132	35	158	30.9	193	27.7	222	35.4	254	36.8	279	40
5094179	H	2006-01-28	1	38.3	36.7	-0.5	0.0011	10	3.9	9203	92.7	33.16	28	24.1	56	28.1	84	31.3	118	27.2	154	28.6	180	29.5	215	35.9	244	33.1	276	28.1	301	31.8
5090081	H	2006-02-20	1	38.3	33.5	-0.5	0.0008	10	4.9	9780	100.1	34.61	29	32.2	57	22.7	85	38.6	120	35.9	148	32.7	183	41.3	211	34.5	243	30.9	274	31.3	302	25
5094153	H	2006-01-28	1	44.8	29.8	-0.5	0.0013	9	2	10541	76	38.86	28	36.8	56	37.7	84	38.6	118	35	154	35.4	180	38.6	215	35.9	244	31.8	276	29.1
5094039	H	2006-02-20	1	29.7	26.1	-0.5	0.0006	10	4.2	7893	91.1	27.71	33	31.3	61	30	95	22.7	131	25.9	157	18.2	192	27.2	221	26.3	253	28.1	278	25.9	305	28.6
5089981	J	2006-01-28	1	29.9	31	-0.5	0.0015	10	2.6	6855	74.1	25.55	24	22.7	52	23.6	80	25.9	108	22.7	143	24.5	171	28.6	206	25	234	21.8	266	16.8	297	15.9
5090153	H	2006-02-21	1	37.5	34.7	-0.5	0.0015	10	6.2	8547	79.7	31.64	28	22.2	56	33.1	84	23.6	119	42.2	147	35.9	182	26.8	210	21.8	242	27.7	273	30.4	301	16.8
5094291	H	2006-01-27	1	42.1	28.8	-0.5	0.0008	10	2.4	10810	89.4	38.4	29	33.1	57	41.3	85	39	119	37.2	155	35	181	31.8	216	34.5	245	35.4	277	35.9	302	35.9
5094372	H	2006-02-21	1	51.3	28.9	-0.5	0.0018	9	2.5	11255	65.7	43.17	32	42.7	60	42.7	94	41.8	130	39	156	37.2	191	38.6	220	32.2	252	37.2	277	27.2
