# Supplementary material for: Quantifying inter-group variability in lactation curve shape and magnitude with the MilkBot® lactation model
Source: PeerJ. 2013 Mar 12;1:e54. doi: 10.7717/peerj.54 (PMC3628751; doi:10.7717/peerj.54)
Supplement: Supplemental Information 1 — Individual files as described in Table 1 [file peerj-01-54-s001.zip › Additional file 38.csv]

lactkey	Breed	CalveDate	Parity	Scale	Ramp	Offset	Decay	points	RMSE	M305	PeakDay	PeakMilk	dim1	milk1	dim2	milk2	dim3	milk3	dim4	milk4	dim5	milk5	dim6	milk6	dim7	milk7	dim8	milk8	dim9	milk9	dim10	milk10
5093339	H	2006-10-20	2	64.6	19.1	-0.8	0.0022	10	8.9	13791	47.4	55.94	11	51.8	36	53.1	63	63.6	102	36.3	132	53.1	161	32.7	188	43.6	218	51.8	249	45.4	279	27.2
5093482	H	2006-10-20	2	60.1	21.7	-0.8	0.0011	10	2.3	15015	66.5	54.78	11	44.5	36	51.8	63	55.4	102	52.7	132	49.5	161	51.8	188	44.5	218	49.5	249	49	279	45.4
5093110	H	2006-10-20	4	58.3	21.2	0	0.0009	9	1.4	14955	70.3	53.82	32	50.4	60	55.4	89	51.8	123	50.4	153	49.9	179	48.1	214	49	242	49	270	47.2
5093637	H	2006-10-21	2	62.2	23.8	-0.8	0.001	9	2.5	15535	71.7	56.38	31	50.4	59	56.7	88	55.8	122	53.1	152	55.4	178	52.7	213	54.9	241	44	269	46.3
5092712	H	2006-10-20	2	50.2	26.4	-0.7	0.0012	10	5.6	12106	72.3	44.47	11	30.4	36	28.6	63	45.4	102	51.3	132	42.7	161	42.2	188	39.5	218	41.8	249	37.7	279	28.6
5090859	H	2006-10-22	3	74.6	39.7	0	0.0014	10	3.2	17166	90.5	62.56	30	53.1	58	56.3	87	61.7	121	67.2	151	62.7	177	61.7	212	57.2	240	55.4	268	50.4	304	44.5
5091922	H	2006-10-20	4	68.6	29	0	0.0021	9	2.6	14509	63	56.73	32	53.6	60	54.9	89	59.5	123	49.5	153	49.9	179	48.1	214	46.3	242	44	270	34.5
5091082	H	2006-10-22	2	63.1	25.9	-0.8	0.0025	9	6	12612	53.4	51.67	30	44.9	58	45.4	87	55.8	121	49	151	46.3	177	44.9	212	38.1	240	35.4	268	18.6
5091116	H	2006-10-20	3	62.9	21.5	0	0.0008	9	4.2	16277	72.4	58.28	32	53.6	60	64.5	89	50.4	123	59	153	51.3	179	53.1	214	58.1	242	53.6	270	50.4
5093640	H	2006-10-22	2	56.5	24.1	-0.8	0.0013	9	4.2	13520	66.4	50.2	30	43.6	58	49.5	87	54.9	121	47.7	151	44.9	177	41.3	212	41.8	240	49.9	268	34.5
5093286	H	2006-10-19	2	61.2	23	-0.8	0.0012	9	3.3	14843	65.6	54.87	33	51.8	61	54.5	90	54.9	124	57.2	154	45.9	180	43.6	215	50.8	243	48.1	271	42.7
5093738	H	2006-10-22	2	58.5	26.4	-0.7	0.0022	10	3.8	12295	57.8	48.79	9	30.9	34	42.2	61	47.7	100	49.9	130	42.7	159	44.5	186	43.1	216	34	247	37.7	277	35.9
5091907	H	2006-10-19	3	61.8	35.7	0	0.0013	9	2.9	14448	86.4	52.73	33	50.8	61	46.3	90	52.7	124	54.9	154	51.3	180	46.3	215	45.4	243	44	271	47.2
5093938	H	2006-10-22	2	62	26.3	-0.8	0.0012	10	5.7	15138	73.7	55.31	9	41.8	34	47.7	61	48.6	100	55.4	130	56.3	159	57.2	186	46.3	216	57.2	247	47.7	277	33.6
5091417	H	2006-10-19	6	34.4	39.4	0	0.0013	10	5.5	8014	92.1	29.1	12	20.4	37	24.5	64	30	103	26.8	133	21.8	162	33.1	189	32.7	219	34.5	250	25.4	280	13.6
5089583	H	2006-10-23	5	58.2	25.7	0	0.0011	10	2.2	14214	73.7	51.95	29	48.6	57	49	86	54.5	120	50.8	150	44.5	176	46.3	211	46.3	239	43.6	267	43.1	303	44.5
5089898	H	2006-10-19	2	50.2	23.4	-0.8	0.0011	9	3.3	12346	68.5	45.22	33	41.8	61	43.6	90	48.1	124	38.6	154	44.5	180	40	215	45.4	243	37.7	271	33.1
5091736	H	2006-10-23	4	68.8	24.4	0	0.0021	10	2.7	14720	57.2	58.17	29	51.8	57	63.6	86	58.1	120	51.8	150	47.7	176	46.3	211	47.7	239	42.7	267	41.3	303	34.5
5093407	X	2006-10-18	2	63.3	24.2	-0.8	0.0024	9	4.1	12991	52.9	52.75	34	46.3	62	51.8	91	57.2	125	45.4	155	51.3	181	41.3	216	35	244	34.5	272	30
5093757	J	2006-10-23	2	45.5	22.9	-0.8	0.0012	10	4.5	11057	65.7	40.82	8	28.1	33	40.9	60	38.1	99	39	129	34.5	158	40.4	185	45.9	215	39.5	246	27.7	276	28.6
5093357	H	2006-10-18	2	61.6	20.6	-0.8	0.0014	9	3	14593	58.1	55.07	34	56.3	62	57.7	91	48.6	125	48.1	155	50.4	181	45.4	216	49.9	244	43.6	272	41.8
5093863	H	2006-10-23	2	58.5	26.4	-0.8	0.0018	10	4.9	13027	62.8	50	8	40.4	33	36.3	60	50.8	99	43.1	129	41.8	158	49.5	185	43.1	215	43.6	246	35	276	34.5
5092745	H	2006-10-18	4	55.9	37.5	0	0.0018	9	5.3	12176	78.3	45.69	34	32.2	62	47.7	91	55.8	125	43.6	155	46.3	181	37.7	216	35.4	244	36.8	272	31.8
5092005	H	2006-10-24	3	69.7	11.2	-0	0.001	10	6.1	17995	43	66.16	7	53.6	32	60.4	59	74	98	65.8	128	51.3	157	59.5	184	49.5	214	58.1	245	63.6	275	54.5
5092349	H	2006-10-18	3	61.1	41.9	0	0.0006	10	8.1	15734	126.2	55.27	13	21.3	38	38.6	65	45.4	104	58.1	134	49	163	58.1	190	52.7	220	60.8	251	59.9	281	44
5091062	H	2006-10-25	2	59.5	21.4	-0.8	0.0017	10	3.7	13539	56.2	52.18	27	52.2	55	49	84	53.1	118	52.2	148	37.7	174	42.7	209	44	237	42.2	265	35.9	301	38.6
5089918	H	2006-10-18	2	58.5	26.4	-0.8	0.0015	9	5.7	13642	67.8	51.04	34	39	62	40.4	91	57.2	125	44	155	43.6	181	44.9	216	46.3	244	40.9	272	37.2
5093491	H	2006-10-25	2	61.5	26.4	-0.8	0.0011	9	3.2	15076	74.4	54.96	31	44.9	58	54.5	97	48.6	127	54	156	50.8	183	49.9	213	45.9	244	49.9	274	47.7
5089731	H	2006-10-18	3	70.4	15.1	0	0.0023	9	4.1	14871	40.7	61.96	34	61.7	62	62.2	91	59	125	50.8	155	49.9	181	35.4	216	45.4	244	41.8	272	41.3
5093700	H	2006-10-25	2	50.2	19.1	-0.8	0.0016	9	5.2	11579	52.9	44.63	31	48.6	58	50.8	97	30.9	127	35.4	156	38.1	183	38.1	213	38.1	244	33.6	274	33.6
5094106	H	2006-10-17	2	60.1	22.5	-0.8	0.0019	10	4.4	13322	55.9	51.99	14	41.8	39	50.4	66	60.4	105	41.8	135	43.1	164	45.4	191	42.2	221	45.4	252	38.6	282	31.8
5093809	H	2006-10-25	3	67.4	35.9	0	0.001	9	4.7	16536	96.2	59.21	27	54.5	55	56.3	84	56.3	118	49.5	148	64.9	174	56.3	209	56.3	237	58.1	265	49
5093886	H	2006-10-17	2	68.6	25.8	-0.8	0.0034	10	6.1	12210	46.3	53.89	14	41.8	39	48.6	66	59.9	105	54.9	135	46.8	164	42.2	191	22.2	221	33.1	252	27.7	282	27.2
5091849	H	2006-10-26	4	53	13.7	0	0.0011	9	5.3	13273	47.8	49.44	30	48.6	57	54.5	96	40.4	126	35.9	155	44.5	182	44.5	212	48.1	243	44.9	273	35.4
5093741	H	2006-10-17	2	65.2	24.5	-0.8	0.0016	10	3.6	15007	62.9	56.87	14	46.8	39	51.3	66	59	105	50.8	135	54.9	164	57.2	191	47.2	221	49.9	252	40	282	39.5
5089861	H	2006-10-27	2	74.3	24.4	-0.8	0.0033	9	5.4	13351	45.4	58.97	25	54.5	53	54.5	82	64.9	116	50.4	146	39	172	44	207	44.9	235	32.2	263	24.5
5093651	H	2006-10-17	2	58.5	26.4	-0.8	0.0013	9	3.8	13951	70.6	51.58	35	45.9	63	44	92	51.3	126	48.1	156	43.1	182	45.4	217	43.6	245	44	273	47.2
5091509	H	2006-10-27	5	53.5	42.3	0	0.0013	9	5.6	12279	94.4	44.58	29	35	56	45.4	95	33.1	125	42.7	154	46.8	181	51.3	211	35.9	242	37.2	272	39.5
5093521	H	2006-10-17	2	50.2	26.4	-0.7	0.0009	10	3.1	12755	80.9	45.66	14	27.7	39	40.9	66	47.2	105	44	135	42.7	164	46.8	191	44.5	221	41.8	252	42.2	282	36.8
5092346	H	2006-10-27	3	55.1	20.9	0	0.0014	9	3.5	13077	59.8	49.23	25	47.7	53	45.4	82	53.1	116	45.4	146	37.7	172	43.6	207	44.9	235	41.8	263	38.6
5091140	H	2006-10-17	2	69.9	24.8	-0.8	0.0018	9	3.4	15545	60.2	60	35	53.1	63	60.8	92	61.7	126	61.7	156	47.7	182	51.3	217	48.1	245	44	273	40.4
5094076	H	2006-10-27	2	63.9	24.9	-0.8	0.0042	9	7	10226	40.5	48.69	29	37.7	56	58.1	95	38.6	125	41.8	154	43.1	181	28.6	211	26.3	242	16.3	272	13.2
5089639	H	2006-10-15	4	62.5	42.3	0	0.0014	9	4.2	14219	92.4	51.82	37	42.2	65	43.6	94	53.1	128	44.9	158	47.7	184	46.3	219	49	247	49	275	44
5089874	H	2006-10-28	2	35.3	22.4	-0.8	0.0009	10	3.9	9015	71.8	32.43	24	27.7	52	32.7	81	40.9	115	28.6	145	24.5	171	26.3	206	29.1	234	30.4	262	30.4	298	29.1
5093397	H	2006-10-14	3	65	19.8	0	0.0012	9	3.2	16021	61.2	59.2	38	59	66	56.7	95	62.2	129	52.2	159	49	185	54.9	220	54	248	50.8	276	45.4
5091124	H	2006-10-28	3	52.5	21	0	0.0017	9	2.8	11857	55.7	45.96	24	43.1	52	44.9	81	49	115	38.6	145	36.3	171	40.4	206	40.4	234	35.4	262	34
5092438	H	2006-10-14	3	69.2	33.4	0	0.003	10	5.7	12810	57.2	53.13	17	43.6	42	51.3	69	54.5	108	54.9	138	41.8	167	43.1	194	31.8	224	43.6	255	39	285	19.5
5092495	H	2006-10-28	3	63.8	40.8	0	0.0026	10	8.3	12273	67.7	48.5	24	27.2	52	49	81	60.8	115	49.5	145	46.3	171	44	206	46.8	234	29.5	262	30	298	18.6
5092304	H	2006-10-14	3	71.5	39.9	0	0.0014	10	6.7	16264	88.5	59.56	7	38.6	38	52.2	66	55.4	95	64	129	64	159	51.3	185	64	220	54.9	248	54.9	276	33.1
5093263	H	2006-10-28	4	53.5	36.2	0	0.0011	9	3.7	12796	91.7	46.22	24	35.9	52	42.2	81	48.1	115	53.1	145	42.2	171	43.6	206	42.2	234	44.9	262	34
