# Supplementary material for: Quantifying inter-group variability in lactation curve shape and magnitude with the MilkBot® lactation model
Source: PeerJ. 2013 Mar 12;1:e54. doi: 10.7717/peerj.54 (PMC3628751; doi:10.7717/peerj.54)
Supplement: Supplemental Information 1 — Individual files as described in Table 1 [file peerj-01-54-s001.zip › Additional file 39.csv]

lactkey	Breed	CalveDate	Parity	Scale	Ramp	Offset	Decay	points	RMSE	M305	PeakDay	PeakMilk	dim1	milk1	dim2	milk2	dim3	milk3	dim4	milk4	dim5	milk5	dim6	milk6	dim7	milk7	dim8	milk8	dim9	milk9	dim10	milk10
3919127	H	2006-05-05	1	41.2	31	-0.5	0.0023	9	7.1	8438	62	33.39	26	36.8	55	25.4	84	30.4	117	31.8	154	28.1	188	32.2	215	33.6	250	27.7	286	6.4
3918935	H	2006-05-07	1	58.4	30.4	-0.5	0.0016	9	7.8	13312	72.5	49.82	24	40.4	53	52.2	82	50.8	115	50.8	152	44.5	186	45.9	213	47.2	248	20.4	284	48.1
3918873	H	2006-05-03	1	44	36.6	-0.5	0.0005	9	5.4	11605	120.3	40.61	28	22.2	57	33.1	86	48.6	119	45.9	156	42.2	190	37.2	217	39.5	252	37.7	288	37.7
3919129	H	2006-05-07	1	49.9	33.9	-0.5	0.0005	9	4.1	13166	111.8	46.11	24	31.3	53	44.5	82	49.5	115	44.5	152	46.3	186	45.9	213	48.1	248	48.1	284	35
3918926	H	2006-05-02	1	44	24.8	-0.5	0.0005	9	4.9	11858	90.7	41.48	29	43.6	58	42.2	87	34.5	120	35.9	157	37.2	191	32.2	218	39.5	253	41.8	289	41.8
3919123	H	2006-05-09	1	43.1	36.1	-0.5	0.0002	9	3.1	11869	146.8	41.23	22	29.1	51	35.9	80	35.9	113	47.2	150	42.2	184	38.6	211	43.6	246	43.1	282	39
3918788	H	2006-05-02	1	54.1	29.4	-0.5	0.0006	9	2.1	14263	98.2	50.11	29	46.8	58	45.9	87	48.6	120	52.2	157	48.6	191	47.2	218	49.5	253	44	289	46.8
3919018	H	2006-05-09	1	47.9	24.8	-0.5	0.0022	9	5.1	10110	56.2	40.22	22	46.8	51	42.7	80	38.1	113	30.4	150	30.9	184	30	211	34.5	246	25.4	282	31.3
3919037	H	2006-05-02	1	44	36.6	-0.5	0.0005	9	5.7	11605	120.3	40.61	29	29.1	58	33.1	87	43.1	120	40.9	157	34.5	191	37.2	218	35.9	253	51.8	289	34
3918789	H	2006-05-09	1	44	36.6	-0.5	0.0002	9	12.3	12195	154.7	42.37	22	20	51	33.1	80	42.2	113	43.1	150	40	184	44.9	211	44.5	246	7.7	282	40.4
3918862	H	2006-05-01	1	52.1	28.6	-0.5	0.001	9	2.2	13034	83.3	46.84	30	44.9	59	43.1	88	49.5	121	45.9	158	42.2	192	40.9	219	43.6	254	43.1	290	39
3918927	H	2006-05-10	1	45.7	26.8	-0.5	0.0003	9	2.6	12739	113.2	44	21	38.1	50	44.5	79	40.9	112	42.2	149	40	183	44.9	210	40.9	245	45.4	281	44.5
3919080	H	2006-04-30	1	43.1	33.8	-0.5	0.0011	9	2.7	10509	90.1	37.82	31	31.3	60	33.1	89	40.9	122	39.5	159	38.6	193	35	220	32.2	255	36.8	291	28.6
3918833	H	2006-05-10	1	46.8	24.8	-0.5	0.002	9	8.9	10174	58.5	39.79	21	51.3	50	45.9	79	34.5	112	20.4	149	28.1	183	32.2	210	37.2	245	30.4	281	32.7
3918898	H	2006-04-28	1	30.9	30.3	-0.5	0.0006	9	4.4	8117	100	28.53	33	32.2	62	20.4	91	25.4	124	29.1	161	29.5	195	31.3	222	28.6	257	20.4	293	28.6
3918867	H	2006-05-11	1	48.8	25.2	-0.5	-0.0002	9	6.1	14777	0	24.89	20	42.7	49	47.2	78	50.8	111	45.9	148	43.6	182	43.6	209	48.1	244	49.5	280	65.4
3918904	H	2006-04-27	1	45.6	33.2	-0.5	0.0014	8	3.6	10634	80.6	39.08	34	33.6	63	35.9	92	40.9	125	42.2	162	35.9	196	40	223	34.5	258	25.4
3919119	H	2006-05-11	1	45.9	36.6	-0.5	0.0002	9	3.3	12759	157.8	44.33	20	29.1	49	38.1	78	38.1	111	39.5	148	43.6	182	40	209	47.2	244	45.4	280	46.8
3918889	H	2006-04-26	1	40.2	31.3	-0.5	0.0006	9	4	10600	104.3	37.18	35	31.3	64	35.9	93	44.5	126	33.1	163	30.9	197	35	224	40.9	259	32.7	295	36.3
3919049	H	2006-05-13	1	45.5	32.5	-0.5	-0.0001	9	6.3	13240	0	23.07	18	22.2	47	40.9	76	54.9	109	47.2	146	44.9	180	40	207	43.6	242	41.8	278	53.6
3918918	H	2006-04-26	1	51.2	33.2	-0.5	0.0001	9	2.6	14518	168.5	50.27	35	40.4	64	45.9	93	50.8	126	48.6	163	54	197	48.6	224	52.2	259	53.1	295	45.4
3919076	H	2006-05-13	1	50.7	35.9	-0.5	-0.0004	9	4.1	15438	0	25.72	18	31.3	47	34.5	76	50.8	109	53.6	146	51.3	180	53.6	207	58.1	242	56.7	278	55.8
3919098	H	2006-04-25	1	61.6	26.4	-0.5	0.002	9	11.8	13333	60.6	51.98	36	59.5	65	57.2	94	53.6	127	53.6	164	42.2	198	37.2	225	32.2	260	40.4	296	2.7
3919014	H	2006-05-13	1	52.6	24.8	-0.5	0.0005	9	5.3	14192	91.6	49.59	18	39	47	48.6	76	61.3	109	48.6	146	40.9	180	42.2	207	49.5	242	43.1	278	46.8
3919101	H	2006-04-24	1	47.1	36.6	-0.5	-0	10	10.3	13529	0	23.88	5	15	37	26.8	66	47.2	95	19.1	128	45.9	165	48.6	199	52.2	226	48.1	261	50.4	297	41.8
3918826	H	2006-05-14	1	54.8	28.2	-0.5	0.0006	9	4.1	14413	94.1	50.74	17	34.5	46	53.6	75	55.8	108	48.6	145	48.6	179	42.2	206	49.5	241	46.8	277	49.5
3918909	H	2006-04-23	1	38.4	32.6	-0.5	0.0023	9	7.8	7887	64.4	30.98	6	16.3	38	24.5	67	35.9	96	35.9	129	28.1	166	32.2	200	25	227	32.2	262	3.6
3918792	H	2006-05-14	1	36.9	31	-0.5	0.0011	9	2.8	9028	84.4	32.63	17	28.1	46	30.4	75	28.1	108	35.9	145	32.2	179	26.3	206	30.9	241	31.8	277	25.9
3918924	H	2006-04-23	1	35.9	29.5	-0.5	0.0021	9	7	7606	63.3	29.67	6	22.2	38	29.1	67	30.4	96	28.1	129	30.4	166	25.9	200	22.2	227	6.4	262	34
3919711	H	2006-05-15	1	41.9	32.8	-0.5	0.0025	8	5.8	8298	61.4	33.21	37	28.1	71	30	98	38.6	133	34	169	36.3	203	25	231	19.5	262	12.7
3918818	H	2006-04-23	1	49.4	29.7	-0.5	0.0011	10	4.6	12118	82.1	43.85	6	27.2	38	40.4	67	52.2	96	34.5	129	43.1	166	42.2	200	38.6	227	42.2	262	40.4	298	31.3
3919069	H	2006-05-15	1	50.7	33.7	-0.5	0.0006	9	3.5	13190	105.9	46.4	16	30.4	45	40.9	74	47.2	107	52.2	144	46.3	178	42.2	205	48.1	240	45.4	276	37.7
3918871	H	2006-04-20	1	42.9	28.3	-0.5	0.0009	10	4.7	10845	84.6	38.82	9	23.6	41	40.4	70	42.2	99	40.9	132	30.4	169	37.2	203	40	230	27.2	265	32.7	301	39
3918900	H	2006-05-15	1	46	31.3	-0.5	0.0022	9	4.2	9486	63.2	37.31	16	29.1	45	38.1	74	38.1	107	31.8	144	33.1	178	35.9	205	35.9	240	25.4	276	16.8
3918879	H	2006-04-20	1	48.2	31.6	-0.5	0.0016	10	4.4	10961	74.4	40.91	9	25	41	40.4	70	36.8	99	50.8	132	39.5	169	38.6	203	30	230	30.9	265	34	301	30
3919012	H	2006-05-15	1	60.8	26.9	-0.5	0.0025	9	4.4	12258	55.6	49.74	16	46.8	45	45.9	74	55.8	107	38.1	144	44.9	178	35.9	205	38.6	240	36.8	276	28.6
3919092	H	2006-04-20	1	60.7	29.2	-0.5	0.0008	9	7.5	15656	91.4	55.5	9	26.3	41	53.6	70	68.6	99	48.6	132	63.6	169	55.4	203	52.2	230	50.8	265	43.1
3919142	H	2006-05-18	1	55.6	27.1	-0.5	0.001	9	15.7	13869	79.2	50.05	13	33.6	42	49.5	71	58.6	104	58.6	141	30.9	175	5	202	47.2	237	41.8	273	44.5
3918902	H	2006-04-19	1	47.4	25.1	-0.5	0.0021	9	3.5	10090	57.2	39.91	10	27.2	42	45.9	71	43.1	100	36.8	133	30.4	170	30.9	204	30	231	29.5	266	29.1
3919031	H	2006-05-19	1	38.3	32.8	-0.5	0.002	9	3.9	8150	68.3	31.37	12	26.8	41	25.4	70	29.1	103	35.9	140	29.5	174	27.2	201	30.9	236	24.1	272	15.4
3918999	H	2006-04-19	1	44.5	33.4	-0.5	0.0002	9	3.2	12423	145.5	43.04	10	22.2	42	38.1	71	39.5	100	47.2	133	44.5	170	46.3	204	40.9	231	44.5	266	39
3919030	H	2006-05-19	1	46.7	35.4	-0.5	-0.0003	9	6.4	14115	0	23.68	12	22.2	41	42.2	70	45.9	103	50.8	140	42.2	174	44.9	201	54.5	236	40.4	272	61.3
3918931	H	2006-04-17	1	48.2	36.6	-0.5	-0	10	6.6	13802	0	24.42	12	13.6	44	35.9	73	47.2	102	49.5	135	49.5	172	46.3	206	50.8	233	52.2	268	40.4	304	50.8
3919082	H	2006-05-20	1	53.3	32.9	-0.5	0.0013	10	9.4	12566	82.1	45.96	11	29.1	40	40.9	69	50.8	102	45.9	139	46.3	173	40.9	200	45.9	235	45.4	271	27.2	305	10.4
3918830	H	2006-04-15	1	57.9	29.8	-0.5	0.0003	9	12.4	16033	121.4	55.51	14	35	46	55.8	75	54.9	104	20.4	137	61.3	174	49.9	208	50.8	235	50.8	270	59.5
3919084	H	2006-05-21	1	48.7	26.5	-0.5	0.0005	10	2.4	13053	94.4	45.69	10	31.3	39	45.9	68	47.2	101	44.5	138	43.6	172	40	199	45.9	234	41.8	270	41.8	304	44.5
3918823	H	2006-04-15	1	46.9	32	-0.5	0.001	9	1.9	11536	87.8	41.51	14	30	46	39	75	42.2	104	40.9	137	43.1	174	38.6	208	38.6	235	39.5	270	31.8
3918858	H	2006-05-23	1	60	29.6	-0.5	0.001	10	11	14970	85.3	53.75	8	35.9	37	20.4	66	55.8	99	54.9	136	51.3	170	50.8	197	58.1	232	56.7	268	32.7	302	45.4
3919095	H	2006-04-15	1	34.5	31.2	-0.5	0.0004	9	4.6	9283	112.1	32.35	14	27.2	46	29.1	75	31.8	104	25.4	137	28.1	174	38.6	208	37.2	235	33.6	270	25.4
3919090	H	2006-05-23	1	54.1	29.2	-0.5	0.0005	10	3.3	14513	103.5	50.71	8	29.1	37	48.6	66	50.8	99	54.9	136	43.6	170	49.9	197	52.2	232	48.1	268	48.1	302	45.4
