# Supplementary material for: Quantifying inter-group variability in lactation curve shape and magnitude with the MilkBot® lactation model
Source: PeerJ. 2013 Mar 12;1:e54. doi: 10.7717/peerj.54 (PMC3628751; doi:10.7717/peerj.54)
Supplement: Supplemental Information 1 — Individual files as described in Table 1 [file peerj-01-54-s001.zip › Additional file 4.csv]

lactkey	Breed	CalveDate	Parity	Scale	Ramp	Offset	Decay	points	RMSE	M305	PeakDay	PeakMilk	dim1	milk1	dim2	milk2	dim3	milk3	dim4	milk4	dim5	milk5	dim6	milk6	dim7	milk7	dim8	milk8	dim9	milk9	dim10	milk10
338100	J	2007-02-18	4	43.8	28.1	0	0.0011	7	3.8	10692	78.7	38.88	50	40	90	30.9	134	42.2	159	37.2	201	34	252	35.9	296	30.4
333789	X	2007-02-20	6	54.6	36.5	-0	0.0029	7	3.5	10154	60.6	41.48	48	38.1	88	41.8	132	35.9	157	42.2	199	30	250	28.1	294	20.4
336645	X	2007-02-18	3	47.8	28.1	-0	0.0028	7	1.9	9141	54	38.05	50	37.2	90	36.3	134	33.6	159	34	201	24.5	252	24.5	296	19.1
338475	X	2007-02-23	2	41.1	22.3	-0.8	0.0022	7	3	8699	52.2	34.95	45	36.8	85	34	129	25	154	31.8	196	24.5	247	27.7	291	21.3
336562	X	2007-02-18	3	53.8	31.6	-0	0.0027	7	2.4	10412	58.7	42.4	50	41.8	90	39.5	134	37.7	159	39.5	201	29.5	252	30	296	21.3
336297	X	2007-02-23	3	44.8	15.2	-0	0.0018	7	1.9	10236	45	40.37	45	42.7	85	38.1	129	32.7	154	31.8	196	33.6	247	30	291	28.1
338909	H	2007-02-12	5	41.6	22.9	0	0.0022	7	2.4	8721	53.4	35.1	56	35.4	96	34	140	32.2	165	23.2	207	27.2	258	22.7	302	23.2
336752	H	2007-02-23	3	65.5	39.9	0	0.0026	7	3.9	12568	66.6	49.87	45	45.9	85	48.1	129	49.9	154	46.3	196	41.8	247	35.4	291	22.7
335047	X	2007-02-12	2	46.5	22.4	-0.8	0.0021	7	1.3	10006	53.6	39.75	56	40.9	96	37.7	140	32.2	165	33.1	207	31.3	258	28.1	302	23.6
339226	X	2007-02-24	2	39.1	22.4	-0.8	0.0021	7	2.5	8324	52.7	33.29	44	34.5	84	32.7	128	30	153	25	195	21.8	246	24.5	290	24.5
338597	X	2007-02-12	2	39.8	22.8	-0.8	0.0015	7	2.8	9250	60.7	35.04	56	35	96	31.8	140	32.7	165	35.9	207	24.5	258	29.1	302	25
338802	X	2007-02-24	2	42.2	22.5	-0.8	0.0016	7	2.5	9759	59.7	37.1	44	39	84	33.6	128	31.8	153	34	195	35.4	246	27.7	290	27.2
337346	H	2007-02-10	3	51.5	14	0	0.0021	7	4.7	11212	40	45.96	58	49.5	98	31.8	142	40.4	167	40.9	209	30.9	260	31.3	304	26.3
334307	X	2007-02-27	4	44.8	12.1	-0	0.0017	7	4.1	10392	38.9	41.15	41	44.5	81	34	125	37.2	150	37.2	192	25.4	243	35	287	27.7
338025	X	2007-02-07	3	44.8	39.3	-0	0.0021	7	2.9	9277	74.2	35.49	5	22.7	61	29.1	101	36.3	145	35	170	31.8	212	26.3	263	27.7
336788	X	2007-02-28	2	39.1	22.4	-0.8	0.0018	7	2.5	8722	56.2	33.92	40	36.3	80	28.6	124	30.9	149	30	191	26.3	242	28.6	286	22.7
338079	X	2007-02-07	3	60.1	25.4	-0	0.004	7	2.9	9852	42.8	45.93	5	34.5	61	44.5	101	41.3	145	33.6	170	33.6	212	19.1	263	22.2
336847	X	2007-03-01	2	26	23.9	-0.8	0.0002	7	5.6	7384	112.5	25.34	39	13.6	79	21.3	123	31.3	148	24.1	190	20.9	241	26.8	285	31.8
339276	X	2007-02-07	2	34.3	22.7	-0.8	0.0007	7	4	9012	77.5	31.96	5	19.1	61	36.3	101	24.5	145	34.5	170	30.4	212	26.3	263	31.8
334929	H	2007-03-02	2	53.9	22.2	-0.8	0.0034	7	1.7	9659	42.7	43.31	38	43.6	78	42.2	122	35.4	147	31.8	189	24.5	240	24.1	284	22.2
336162	X	2007-02-07	2	43	22.7	-0.8	0.002	7	4.3	9349	54.7	36.89	5	24.5	61	39	101	31.3	145	40.9	170	27.2	212	23.6	263	27.2
338797	X	2007-03-03	2	40.6	22.7	-0.8	0.0009	7	1.8	10393	72.7	37.34	37	36.3	77	36.8	121	35.9	146	34	188	33.6	239	37.2	283	31.3
338245	X	2007-02-06	2	46.2	22.8	-0.8	0.0023	7	4.5	9636	52	38.96	6	22.7	62	46.3	102	37.2	146	26.8	171	34.5	213	27.2	264	25
339270	X	2007-03-09	2	46.7	23.3	-0.8	0.0017	7	2.8	10593	59.3	40.62	31	36.8	71	40	115	39	140	40	182	31.3	233	35.9	277	25.9
338030	X	2007-02-06	3	63.2	28.8	0	0.0036	7	4.8	10871	48.2	48.18	6	32.2	62	49.5	102	44.5	146	40.9	171	40	213	20	264	23.2
338346	X	2007-03-09	2	42.5	22.5	-0.8	0.0016	7	3.6	9747	58.7	37.28	31	38.1	71	31.8	115	34.5	140	35.9	182	30.9	233	35	277	23.2
335425	X	2007-02-03	2	30.3	22.2	-0.8	0.0023	7	2.8	6307	50.9	25.62	9	24.5	65	22.7	105	19.5	149	21.3	174	23.2	216	17.3	267	18.2
334906	X	2007-03-12	2	50	21.9	-0.8	0.0022	8	3.3	10553	51.3	42.57	28	41.8	68	46.8	112	35.4	137	34.5	179	28.1	230	32.7	274	30.4	305	26.3
335174	X	2007-02-03	2	44.6	22	-0.8	0.0026	7	2.7	8893	47.9	37.18	9	33.1	65	34.5	105	34	149	31.3	174	24.1	216	24.5	267	25.9
338502	X	2007-03-13	2	49.8	22.5	-0.8	0.0038	8	4.7	8483	40.8	39.3	27	39.5	67	36.3	111	34.5	136	25.4	178	27.2	229	30.9	273	12.7	304	10.9
334813	X	2007-02-02	2	39.2	23.5	-0.8	0.0009	7	3.7	10061	75.3	36.05	10	20	66	40.9	106	35.9	150	37.2	175	29.1	217	32.7	268	31.8
338494	X	2007-03-18	2	46.7	22.2	-0.8	0.0023	8	1.5	9774	51.3	39.55	22	38.6	62	37.7	106	36.3	131	34.5	173	30	224	30.4	268	26.3	299	22.7
338027	X	2007-02-01	3	44.8	22.3	-0	0.0019	7	2.7	9917	56.2	38.75	11	29.5	67	42.7	107	34.5	151	31.8	176	29.1	218	30	269	30.9
338783	X	2007-03-18	2	50.3	20.6	-0.8	0.0044	8	4.1	7995	36.3	39.35	22	43.6	62	40.9	106	33.1	131	26.8	173	20	224	24.1	268	8.6	299	13.2
338478	X	2007-02-01	2	33.1	24.5	-0.8	0.0006	7	6.5	8743	84.3	30.83	11	9.1	67	38.1	107	36.3	151	26.8	176	33.1	218	28.1	269	26.3
335177	X	2007-03-19	2	44.2	22.7	-0.8	0.003	8	3.3	8345	45.8	36.05	21	35.4	61	31.3	105	31.3	130	34	172	26.3	223	26.3	267	20.4	298	12.3
335604	X	2007-02-01	2	41	22.8	-0.8	0.0021	7	1.1	8823	54.1	35.03	11	28.1	67	33.6	107	32.2	151	30	176	30.9	218	25.9	269	22.7
336762	X	2007-03-20	2	42.5	19.9	-0.8	0.003	8	4.1	8152	42.9	35.4	20	40	60	39	104	33.1	129	21.8	171	25.9	222	25.4	266	20	297	16.8
337008	X	2007-02-01	3	44.8	23.4	-0	0.0021	7	2.7	9609	55.6	38.1	11	30	67	40	107	31.8	151	33.1	176	36.3	218	26.3	269	25
335480	X	2007-03-24	2	49	22.7	-0.8	0.0023	8	3.8	10158	51.3	41.28	16	32.7	56	48.6	100	35.9	125	32.2	167	31.3	218	33.1	262	28.6	293	23.2
333712	H	2007-02-01	3	51.9	10.3	0	0.0027	7	1.9	10544	30.1	46.63	11	43.1	67	42.2	107	38.6	151	31.8	176	32.7	218	27.7	269	28.6
339086	H	2007-03-28	2	45.7	19.3	-0.8	0.0028	8	3.4	8896	42.9	38.34	12	36.3	52	35.9	96	35.4	121	27.7	163	30.9	214	30.9	258	19.5	289	17.3
336157	X	2007-01-31	2	37.7	21.8	-0.8	0.0007	7	7.6	9985	76.8	35.3	12	36.8	68	20	108	38.1	152	39.5	177	28.6	219	32.7	270	35
336815	X	2007-04-01	2	60.2	21.1	-0.8	0.0022	8	3.5	12671	49.9	51.35	8	45.4	48	51.3	92	41.3	117	45.9	159	41.8	210	40.9	254	34	285	32.7
337854	X	2007-01-30	3	58.7	29.2	-0	0.0038	7	2.3	9863	47.2	44.31	13	36.8	69	42.7	109	41.3	153	31.8	178	33.6	220	23.6	271	18.2
336795	X	2007-04-01	2	24.1	23.9	-0.8	0.0002	8	3.2	6772	105.9	23.31	8	7.7	48	21.3	92	22.7	117	25.4	159	24.5	210	26.3	254	22.7	285	22.7
337495	X	2007-01-29	2	48.5	21	-0.8	0.0023	7	4	10133	49.2	41.3	14	41.8	70	35.4	110	34	154	33.6	179	35.4	221	26.8	272	29.5
337810	X	2007-04-03	2	48.7	23.2	-0.8	0.0008	8	4.9	12524	75.1	44.83	6	22.7	46	46.8	90	46.3	115	50.8	157	35	208	39	252	43.1	283	37.2
336990	X	2007-01-29	3	35.1	11.3	-0	0.0026	7	5.2	7189	32.3	31.37	14	35.9	70	29.1	110	16.8	154	25.4	179	19.5	221	25.9	272	19.5
334899	X	2007-04-03	2	29.8	22.9	-0.8	0.0006	8	3.5	7964	82	28	6	12.3	46	32.7	90	25.4	115	28.6	157	25	208	28.1	252	28.1	283	23.6
