# Supplementary material for: Quantifying inter-group variability in lactation curve shape and magnitude with the MilkBot® lactation model
Source: PeerJ. 2013 Mar 12;1:e54. doi: 10.7717/peerj.54 (PMC3628751; doi:10.7717/peerj.54)
Supplement: Supplemental Information 1 — Individual files as described in Table 1 [file peerj-01-54-s001.zip › Additional file 40.csv]

lactkey	Breed	CalveDate	Parity	Scale	Ramp	Offset	Decay	points	RMSE	M305	PeakDay	PeakMilk	dim1	milk1	dim2	milk2	dim3	milk3	dim4	milk4	dim5	milk5	dim6	milk6	dim7	milk7	dim8	milk8	dim9	milk9	dim10	milk10
3918068	H	2006-10-05	3	84.6	38.3	0	0.002	9	8	17803	74.9	67.76	35	65.8	62	57.2	97	73.1	133	59.9	167	76.7	195	54.9	226	54.9	257	51.8	292	35.9
3918728	H	2006-10-06	2	56.8	22.6	-0.8	0.002	9	6.6	12277	54	48.65	34	49.9	61	44.5	96	44	132	46.8	166	37.7	194	49.5	225	21.8	256	37.7	291	33.1
3918713	H	2006-10-02	2	49	23.3	-0.8	0.0007	9	2.2	12848	78.7	45.58	38	43.6	65	43.6	100	45.4	136	41.8	170	45.4	198	46.8	229	39.5	260	43.1	295	38.1
3918557	H	2006-10-08	2	54.2	24.8	-0.8	0.0031	9	4.8	10057	47.5	43.42	32	37.2	59	40.9	94	49.5	130	40.4	164	30	192	32.7	223	20.4	254	24.1	289	20.4
3917919	H	2006-10-01	3	66	32	0	0.0022	10	5.7	13571	64.3	53.34	5	25.9	39	49.9	66	57.2	101	59.5	137	52.2	171	40.4	199	48.1	230	38.1	261	31.8	296	30.4
3918667	H	2006-10-10	2	75.6	24.4	-0.8	0.0028	9	5.2	14706	49.8	61.69	30	60.8	57	55.8	92	55.4	128	58.6	162	53.6	190	50.8	221	44.5	252	30.4	287	28.1
3919406	X	2006-10-01	5	78.2	34.8	0	0.0013	10	5.1	18226	84.1	66.76	5	35.9	39	60.8	66	64.5	101	77.2	137	64	171	62.7	199	64	230	58.6	261	48.1	296	50.8
3919256	H	2006-10-13	6	62.5	39.5	0	0.0018	9	5.1	13467	79.5	50.53	27	48.6	54	43.6	89	46.8	125	57.2	159	41.8	187	49.5	218	47.2	249	37.7	284	33.1
3919191	H	2006-09-29	5	53.5	42.1	0	0.0007	10	11.2	13583	121.4	47.83	7	28.1	41	25	68	47.2	103	51.8	139	53.6	173	52.2	201	20.9	232	50.8	263	48.1	298	30.4
3918598	H	2006-10-13	2	54.6	24.8	-0.8	0.0028	9	5	10532	49.7	44.36	27	40.9	54	39.5	89	41.8	125	48.1	159	36.3	187	37.7	218	28.1	249	19.1	284	22.7
3918075	H	2006-09-27	3	54.1	37.9	0	0.0016	10	3.6	11970	81.1	44.54	9	29.5	43	42.2	70	39.5	105	48.1	141	45.4	175	44.5	203	43.1	234	36.8	265	30.4	300	29.1
3917893	H	2006-10-14	3	78.1	41.4	0	0.0013	9	4.4	18053	94.1	65.5	26	54.9	53	61.7	88	58.1	124	70.4	158	69	186	65.4	217	58.6	248	51.8	283	50.8
3918708	H	2006-09-27	2	50	20.5	-0.8	0.0045	9	10.1	7875	35.8	39.08	9	33.1	43	42.2	70	39.5	105	3.6	141	23.6	175	19.5	203	25.9	234	17.7	265	6.4
3918564	X	2006-10-15	5	54.6	39.3	-0	0.0026	9	9.6	10497	66.3	41.68	25	40	52	25.9	87	46.8	123	49.5	157	41.8	185	44.5	216	28.1	247	24.1	282	10
3918650	H	2006-09-27	2	61.3	22.9	-0.8	0.0016	9	5.5	14098	60	53.7	9	43.6	43	50.8	70	48.1	105	61.7	141	40.4	175	46.8	203	48.1	234	45.9	265	35.4
3918018	H	2006-10-15	3	63.6	41	0	0.0004	9	7.6	17060	146.1	59.59	25	26.3	52	49.5	87	53.1	123	61.3	157	62.7	185	62.7	216	55.8	247	54.5	282	64.9
3917880	H	2006-09-27	3	62.5	42.3	0	0.0021	10	8.6	12921	77.5	49.06	9	11.3	43	40.9	70	47.2	105	45.4	141	46.8	175	46.8	203	46.8	234	40.9	265	39	300	31.8
3917897	H	2006-10-16	3	74.5	37.6	0	0.0026	9	3.8	14360	64.8	57.29	24	49.9	51	57.2	86	53.1	122	57.2	156	50.8	184	53.6	215	36.8	246	37.7	281	33.1
3918610	H	2006-09-26	2	65.6	24.1	-0.8	0.003	9	5.5	12357	47.4	53.07	10	48.6	44	42.2	71	55.8	106	51.8	142	37.7	176	44.5	204	39	235	29.1	266	26.3
3918995	H	2006-10-17	6	70	34.9	0	0.0041	9	5.3	11046	48.1	50.14	23	40	50	55.8	85	45.4	121	50.8	155	31.3	183	32.7	214	31.8	245	25.4	280	15.4
3917908	H	2006-09-23	3	67.4	30.4	0	0.0045	10	7.6	10206	43	48.7	13	35.9	47	48.6	74	57.2	109	41.8	145	23.6	179	36.3	207	30	238	28.1	269	16.3	304	3.6
3917911	H	2006-10-18	3	70.2	36.4	0	0.0017	9	6.3	15346	77.3	57.63	22	44.9	49	60.8	84	53.1	120	53.6	154	55.8	182	58.6	213	57.2	244	34	279	40.9
3919346	H	2006-09-22	5	79.1	38.4	0	0.0023	10	11.8	15811	69.2	61.72	14	44.9	48	57.2	75	64.5	110	68.1	146	57.2	180	54.9	208	45.4	239	42.2	270	37.7	305	3.6
3918739	H	2006-10-18	2	58.5	26.4	-0.8	0.0008	9	5.1	15004	82.4	53.52	22	43.6	49	47.2	84	43.1	120	50.8	154	46.8	182	49.5	213	57.2	244	49.5	279	48.6
3918647	H	2006-09-20	2	50.2	26.4	-0.7	0.0006	9	8.7	13254	89.6	46.66	16	30.9	50	32.2	77	34.5	112	40.4	148	49.5	182	52.2	210	32.7	241	53.6	272	43.1
3917942	H	2006-10-19	3	82.2	39.7	0	0.0017	9	8	18023	82.4	67.05	21	47.2	48	66.7	83	70.8	119	62.7	153	70.4	181	71.7	212	58.6	243	37.7	278	50.8
3917863	H	2006-09-19	3	53.5	25.7	0	0.0017	9	3.9	12086	64.2	46.05	17	43.6	51	42.2	78	38.6	113	45.4	149	44.5	183	41.8	211	39	242	38.1	273	29.1
3919141	H	2006-10-20	7	62.5	42.2	0	0.0013	9	3.9	14514	96.4	52.5	20	40	47	44.5	82	45.4	118	53.6	152	53.6	180	53.6	211	42.2	242	48.1	277	42.2
3918702	H	2006-09-18	2	35.2	24.8	-0.8	-0.0001	9	7.7	10417	0	18.12	18	18.2	52	32.2	79	33.6	114	17.7	150	36.3	184	44.5	212	40.4	243	42.2	274	39
3918687	H	2006-10-22	2	69.5	24.8	-0.8	0.0016	9	5.9	15828	62.4	60.28	18	47.2	45	63.1	80	55.4	116	54.9	150	58.6	178	57.2	209	58.6	240	45.4	275	33.1
3919163	H	2006-09-15	5	78.2	38	0	0.0021	9	8.6	16230	72.9	62.24	21	51.3	55	55.8	82	73.1	117	55.4	153	54.9	187	49.5	215	65.4	246	50.8	277	29.1
3919422	H	2006-10-23	5	69.2	42.2	0	0.0011	9	7.6	16433	101.6	58.96	17	28.6	44	66.7	79	50.4	115	61.3	149	57.2	177	59.9	208	55.8	239	51.8	274	50.8
3918548	H	2006-09-11	2	76.6	24	-0.8	0.0018	9	9.1	17137	59.3	66.12	25	56.3	59	69.5	86	75.4	121	41.8	157	65.4	191	57.2	219	59.9	250	49.5	281	37.7
3917887	H	2006-10-25	3	74.7	28.7	0	0.0025	9	2.7	14941	57.8	60.4	15	49.9	42	59.5	77	61.7	113	53.6	147	53.6	175	46.8	206	49.5	237	43.1	272	33.1
3918087	H	2006-09-11	3	71.3	29.2	0	0.0017	9	4.8	16020	69.4	60.6	25	52.7	59	65.8	86	52.2	121	58.1	157	57.2	191	55.8	219	55.8	250	40.9	281	41.8
3918205	H	2006-10-27	6	66.5	26.8	0	0.0015	10	4.2	15390	68.8	57.7	13	42.2	40	60.8	75	51.8	111	57.2	145	52.2	173	50.8	204	58.6	235	44	270	42.2	302	40.9
3918710	H	2006-09-08	2	64.6	26.4	-0.8	0.0007	9	5.1	16968	87.8	59.89	28	48.6	62	50.8	89	59.5	124	59.5	160	65.4	194	59.9	222	57.2	253	58.6	284	45.4
3918036	H	2006-10-27	3	53.9	19.7	0	0.0018	10	5.1	12081	52.7	47.28	13	38.6	40	47.2	75	44	111	53.6	145	40.4	173	27.2	204	38.1	235	36.8	270	35.9	302	30.4
3918677	H	2006-09-06	6	53.5	42.3	0	0.0025	9	9.2	10420	70.6	40.69	30	33.1	64	35	91	37.2	126	63.1	162	43.1	196	36.3	224	31.3	255	29.1	286	22.7
3918748	H	2006-10-29	2	63.2	26.1	-0.7	0.0001	10	19.2	18177	141.4	62.35	11	30	38	61.7	73	53.1	109	58.6	143	28.6	171	85.8	202	22.7	233	63.1	268	53.6	300	71.3
3918481	H	2006-09-06	2	44.3	22.2	-0.8	0.0002	9	8.9	12634	106.4	43.29	30	47.7	64	32.2	91	37.2	126	40.4	162	39	196	39	224	58.6	255	53.6	286	34
3918695	H	2006-10-30	2	50.2	26.4	-0.7	0.0014	10	5.3	11869	69.7	44.05	10	28.6	37	35.9	72	37.7	108	44.5	142	39	170	43.1	201	42.2	232	26.3	267	31.8	299	39.5
3919177	H	2006-09-04	5	76.9	39.6	0	0.0003	9	7	20924	152.5	72.97	32	61.7	66	58.6	93	76.7	128	68.1	164	69	198	74.5	226	74.5	257	61.3	288	83.5
3918041	H	2006-10-31	2	61.2	26.1	-0.7	0.0009	10	15.9	15452	79.1	55.52	9	26.3	36	54.5	71	60.8	107	58.6	141	49.5	169	55.8	200	57.2	231	40.4	266	17.7	298	11.3
3918031	H	2006-09-03	3	66.4	9	0	0.0042	9	5.4	11154	23.7	57.99	33	59	67	49.9	94	42.2	129	43.1	165	41.8	199	35	227	23.6	258	12.7	289	15
3917993	H	2006-11-01	3	75.1	30.8	0	0.0023	10	14.2	15364	62.3	60.83	8	37.2	35	60.8	70	59.5	106	69	140	15.4	168	43.1	199	49.5	230	48.1	265	49.5	297	25.4
3918546	H	2006-09-02	6	44.4	42.3	0	0.0017	8	6.3	9594	83.9	35.69	34	28.1	68	30	95	32.2	130	46.8	166	27.2	200	32.7	228	34	259	20.4
3918059	H	2006-11-03	3	49.2	24.7	0	0.0015	10	8.3	11509	65.9	43.18	6	18.6	33	45.9	68	45.4	104	45.4	138	50.8	166	35	197	24.1	228	30.4	263	29.1	295	45.9
3918985	H	2006-09-02	5	66.8	40.7	0	0.0032	9	8.5	11810	59.9	48.89	34	43.6	68	42.2	95	52.2	130	51.8	166	50.8	200	44.5	228	27.2	259	21.8	290	12.7
3918187	H	2006-11-03	2	66.7	26.4	-0.7	0.0017	10	11.8	14973	63.8	57.16	6	35	33	47.2	68	55.4	104	65.4	138	52.2	166	53.6	197	52.2	228	43.1	263	38.1	295	6.4
