# Supplementary material for: Quantifying inter-group variability in lactation curve shape and magnitude with the MilkBot® lactation model
Source: PeerJ. 2013 Mar 12;1:e54. doi: 10.7717/peerj.54 (PMC3628751; doi:10.7717/peerj.54)
Supplement: Supplemental Information 1 — Individual files as described in Table 1 [file peerj-01-54-s001.zip › Additional file 41.csv]

lactkey	Breed	CalveDate	Parity	Scale	Ramp	Offset	Decay	points	RMSE	M305	PeakDay	PeakMilk	dim1	milk1	dim2	milk2	dim3	milk3	dim4	milk4	dim5	milk5	dim6	milk6	dim7	milk7	dim8	milk8	dim9	milk9	dim10	milk10
4123341	H	2006-08-21	1	42.8	36.4	-0.5	0.0001	9	2.3	12029	175.8	41.81	17	26.8	47	35.9	81	39	109	40	137	38.1	172	45.4	201	44.9	228	41.8	258	40
4123433	H	2006-08-21	1	44	36.7	-0.5	0.0008	10	4.1	11040	102.9	39.18	17	30.9	47	30	81	33.1	109	33.6	137	39.5	172	38.1	201	33.1	228	37.2	258	39	289	40
4123454	H	2006-08-14	1	32.3	32.2	-0.5	0.0007	10	2.9	8319	99.1	29.4	24	24.1	54	27.2	88	25	116	30.9	144	32.7	179	31.3	208	27.2	235	28.1	265	20.9	296	28.1
4123458	H	2006-08-28	1	38.3	36.7	-0.5	0.0007	10	3.8	9756	107.6	34.45	10	24.1	40	26.3	74	25.9	102	32.2	130	35.4	165	37.2	194	32.2	221	35.4	251	36.3	282	27.7
4123448	H	2006-08-13	1	45.4	32.5	-0.5	0.0005	10	2.5	12115	111.9	42.33	25	33.6	55	40.9	89	40.4	117	39	145	41.3	180	47.7	209	40.4	236	42.2	266	39.5	297	36.8
4123173	H	2006-08-30	1	38.3	36.7	-0.5	0.0007	10	5	9756	107.6	34.45	8	17.7	38	21.3	72	31.8	100	31.3	128	37.7	163	39.5	192	33.1	219	37.7	249	33.6	280	24.5
4123397	H	2006-08-13	1	37.1	35.1	-0.5	0.0005	10	3.3	9833	117.8	34.38	25	28.1	55	28.6	89	31.8	117	30	145	38.1	180	35.9	209	36.3	236	34.5	266	34.5	297	26.3
4123456	H	2006-08-31	1	35.5	36.3	-0.5	0.0007	10	2.6	9057	106.5	31.99	7	19.5	37	27.2	71	31.3	99	29.5	127	31.8	162	30	191	25	218	30.4	248	34	279	30.9
4123452	H	2006-08-08	1	48	32.9	-0.5	0.0015	10	2.4	11031	78	40.84	30	36.3	60	37.7	94	39.5	122	40.4	150	43.1	185	38.6	214	36.3	241	32.7	271	32.2	302	26.8
4123350	H	2006-09-01	1	43.5	30.6	-0.5	0.0005	10	1	11687	108.6	40.79	6	25.9	36	37.7	70	38.1	98	40.9	126	39.5	161	39.5	190	40.4	217	38.6	247	39	278	39.5
4123467	H	2006-08-08	1	44	36.6	-0.5	0.0004	10	2.8	11834	130.3	41.25	30	33.1	60	33.1	94	38.1	122	38.1	150	44.9	185	39.5	214	41.3	241	42.7	271	40	302	37.2
4123340	H	2006-09-01	1	44	32.7	-0.5	0.0007	10	2.1	11442	103.4	40.28	6	26.3	36	33.1	70	39	98	40.9	126	41.8	161	44	190	36.3	217	38.6	247	38.1	278	34.5
4123405	H	2006-08-05	1	38.3	36.6	-0.5	0.0003	10	4.3	10366	134.8	36.09	5	13.6	33	22.2	63	30.4	97	32.7	125	35.9	153	41.3	188	36.3	217	35.9	244	35.4	274	34.5
4123462	H	2006-09-11	1	38.3	36.6	-0.5	0.0006	10	3.4	10003	116.4	35.08	26	28.1	60	28.6	88	27.7	116	32.2	151	35.9	180	37.2	207	33.6	237	36.8	268	33.6	296	29.1
4123380	H	2006-08-04	1	36.6	32	-0.5	-0	10	1.9	10597	0	18.61	6	22.7	34	31.3	64	32.2	98	35	126	33.6	154	35.4	189	38.1	218	40.4	245	38.6	275	35
4123370	H	2006-09-22	1	44	36.6	-0.5	0.0002	10	5.3	12195	154.7	42.37	15	25.4	49	36.8	77	33.1	105	30.4	140	43.1	169	39.5	196	39	226	44.5	257	48.1	285	44
4123399	H	2006-07-29	1	38.3	36.7	-0.5	0.0008	10	3.4	9601	102.9	34.07	12	21.8	40	30.4	70	27.7	104	27.7	132	33.1	160	35	195	36.8	224	33.6	251	30.9	281	27.7
4123444	H	2006-10-08	1	42	31.9	-0.5	0.0001	10	3.2	11854	150.9	40.98	33	36.3	61	35.4	89	38.6	124	45.9	153	37.2	180	40.4	210	41.8	241	40.9	269	46.3	298	36.8
4123391	H	2006-07-27	1	44.7	34.8	-0.5	0.0002	10	2.4	12422	147.3	43.09	14	30	42	38.1	72	35.9	106	40.9	134	44.9	162	44.9	197	45.9	226	42.7	253	39.5	283	43.1
4123381	H	2006-10-09	1	48.2	36.6	-0.5	0.0003	10	4.4	13086	136.7	45.54	32	36.3	60	33.6	88	40.4	123	48.6	152	46.8	179	44	209	46.3	240	51.3	268	46.3	297	39
4123435	H	2006-07-26	1	46.1	30.5	-0.5	0.0003	10	2.4	12757	124.1	44.18	15	36.3	43	39.5	73	39	107	41.3	135	46.3	163	46.3	198	41.8	227	43.6	254	44	284	42.7
4123460	H	2006-10-22	1	29.9	26	-0.5	0.0006	10	5.6	7949	90.5	27.93	19	34.5	47	26.8	75	16.8	110	24.5	139	25.9	166	25.4	196	28.1	227	27.2	255	30.9	284	25
4123409	H	2006-07-24	1	38	32.1	-0.5	0.0003	10	2	10391	123.7	36.07	17	27.7	45	32.2	75	32.7	109	35.4	137	33.6	165	38.1	200	38.6	229	37.2	256	34.5	286	32.2
4123475	H	2006-10-23	1	42	36.5	-0.5	0.0001	10	2.6	11869	187.6	41.29	18	33.1	46	33.6	74	35.4	109	38.6	138	37.7	165	40	195	42.2	226	41.3	254	40.9	283	44.9
4123285	H	2006-07-23	1	42.5	33.9	-0.5	0.0014	10	4.9	9831	80.7	36.19	18	23.6	46	35.4	76	35.9	110	35.4	138	38.6	166	39	201	35	230	26.8	257	35.4	287	18.2
4123469	H	2006-10-26	1	44	36.7	-0.5	0.0008	10	1.9	11040	102.9	39.18	15	27.7	43	31.8	71	35.4	106	40.4	135	37.2	162	37.2	192	38.1	223	37.2	251	35.9	280	34
4123442	H	2006-07-19	1	36.4	31.9	-0.5	0.001	9	3.4	9031	89.4	32.38	22	28.6	50	28.6	80	30.9	114	35	142	26.8	170	35.4	205	30.9	234	33.1	261	23.6
4123471	H	2006-10-26	1	38.3	36.7	-0.5	0.0011	10	4	9203	92.7	33.16	15	19.5	43	22.7	71	30	106	35.4	135	32.2	162	29.1	192	33.6	223	29.1	251	30.4	280	33.1
4123401	H	2006-07-18	1	41.1	29.5	-0.5	0.001	10	2.4	10254	85.1	36.82	23	32.7	51	36.8	81	33.1	115	36.3	143	35.9	171	34.5	206	34.5	235	37.2	262	31.8	292	26.8
4123416	H	2006-10-26	1	38.3	36.6	-0.5	0.0001	10	3.9	10820	191.1	37.65	15	17.7	43	30.9	71	29.1	106	34.5	135	40	162	37.2	192	42.7	223	39	251	36.3	280	36.3
4123426	H	2006-07-17	1	43.3	35.1	-0.5	0.0003	10	3.4	11849	136.2	41.17	24	29.5	52	38.6	82	36.8	116	39.5	144	40.9	172	43.1	207	44.9	236	45.9	263	39.5	293	33.6
4123465	H	2006-10-28	1	39.1	34	-0.5	0.001	10	5.3	9636	92.3	34.55	13	26.8	41	26.8	69	31.8	104	35.4	133	35	160	35.4	190	40.9	221	31.3	249	35	278	17.7
4123450	H	2006-07-17	1	44	36.6	-0.5	0.0006	10	3.2	11393	112.8	40.05	24	27.2	52	32.2	82	37.2	116	39.5	144	38.1	172	39.5	207	41.8	236	40	263	39.5	293	31.8
4123496	H	2006-11-01	1	38.3	36.6	-0.5	0.0009	10	2.7	9580	102.1	34.02	9	22.2	37	24.5	65	29.1	100	33.6	129	35.4	156	32.7	186	34	217	33.6	245	28.6	274	27.7
4123378	H	2006-07-17	1	39.2	30.6	-0.5	0.0002	10	2.1	10963	134.3	37.89	24	31.8	52	36.8	82	34	116	35	144	38.1	172	37.7	207	38.1	236	35.4	263	36.3	293	40.9
4123424	H	2006-11-04	1	43.8	30.9	-0.5	0.0007	10	3	11369	98.1	40.11	6	30.4	34	34.5	62	36.3	97	44.9	126	37.2	153	36.8	183	35	214	38.1	242	37.7	271	40
4123428	H	2006-07-04	1	38.6	28.9	-0.5	0.0006	9	2.6	10263	99.7	35.96	37	34.5	65	35.9	95	36.3	129	35	157	30	185	35.4	220	37.2	249	37.2	276	30.4
4123500	H	2006-11-05	1	37.5	34.1	-0.5	0.0002	11	2.8	10412	143.2	36.11	5	20	33	28.1	61	31.8	96	36.3	125	36.3	152	37.2	182	40	213	35.4	241	39.5	270	37.7	305	29.1
4123418	H	2006-06-30	1	43.2	31.7	-0.5	0.0008	10	3.2	11073	96.8	39.2	8	26.3	41	37.7	69	35.9	99	37.7	133	37.7	161	37.7	189	42.2	224	39	253	39.5	280	28.1
4123440	H	2006-11-09	1	52.1	34.1	-0.5	0.0011	10	4.6	12584	88.6	45.45	29	35.9	57	43.1	92	45.9	121	50.8	148	42.2	178	43.6	209	46.3	237	41.8	266	27.7	301	40
4123430	H	2006-06-29	1	39	32.8	-0.5	0.0005	10	3.6	10321	109.6	36.14	9	27.2	42	25.9	70	35.9	100	41.3	134	34	162	34	190	38.1	225	36.3	254	35.4	281	28.6
4123494	H	2006-11-11	1	44	36.6	-0.5	0.0006	10	3.4	11393	112.8	40.05	27	30	55	36.3	90	31.8	119	35.4	146	41.3	176	38.1	207	41.3	235	38.1	264	39.5	299	35.4
4123366	H	2006-06-24	1	40.6	30.9	-0.5	-0.0001	10	3.5	11920	0	20.62	14	29.5	47	40.9	75	35.4	105	36.3	139	38.6	167	37.2	195	45.4	230	45.9	259	40.9	286	45.4
4123488	H	2006-11-13	1	37.6	33	-0.5	0.0002	9	3.6	10469	140.3	36.26	25	27.7	53	35	88	30	117	34.5	144	40.4	174	39	205	38.6	233	39.5	262	30
4123385	H	2006-06-19	1	39.4	28.8	-0.5	0.0008	10	2.2	10158	90.5	36.01	19	32.7	52	32.7	80	36.8	110	36.3	144	32.7	172	31.8	200	36.8	235	33.6	264	34.5	291	30
4123482	H	2006-11-16	1	44	36.6	-0.5	0.0006	10	4.5	11393	112.8	40.05	22	29.5	50	33.6	85	33.1	114	34	141	38.6	171	33.6	202	38.6	230	40.9	259	35.9	294	44.5
4123446	H	2006-06-19	1	43.3	26.3	-0.5	0.0007	10	4.4	11325	87.3	40.03	19	37.7	52	40.9	80	36.8	110	40.9	144	33.1	172	30	200	44	235	38.6	264	37.7	291	36.8
4123486	H	2006-11-17	1	45.5	34.3	-0.5	0.0012	10	3.7	10895	87.3	39.48	21	27.7	49	38.6	84	35.9	113	41.8	140	41.3	170	43.1	201	38.6	229	35.9	258	27.7	293	29.5
4123422	H	2006-06-12	1	32.5	32.6	-0.5	0.0007	10	3.3	8342	99	29.51	26	23.6	59	27.2	87	30	117	25	151	30	179	33.6	207	30.9	242	31.3	271	25	298	20.4
4123509	H	2006-11-30	1	38.3	30.2	-0.5	0.0004	9	1.7	10319	109	35.97	8	25	36	34	71	33.1	100	33.6	127	34.5	157	35	188	37.2	216	36.8	245	33.6
