# Supplementary material for: Quantifying inter-group variability in lactation curve shape and magnitude with the MilkBot® lactation model
Source: PeerJ. 2013 Mar 12;1:e54. doi: 10.7717/peerj.54 (PMC3628751; doi:10.7717/peerj.54)
Supplement: Supplemental Information 1 — Individual files as described in Table 1 [file peerj-01-54-s001.zip › Additional file 42.csv]

lactkey	Breed	CalveDate	Parity	Scale	Ramp	Offset	Decay	points	RMSE	M305	PeakDay	PeakMilk	dim1	milk1	dim2	milk2	dim3	milk3	dim4	milk4	dim5	milk5	dim6	milk6	dim7	milk7	dim8	milk8	dim9	milk9	dim10	milk10
4122861	H	2006-05-03	3	53.5	26.8	0	0.0022	9	2.7	11155	58.7	44.32	36	43.1	66	43.6	99	40.9	127	44.9	157	38.1	191	30	219	36.8	247	30.9	282	27.7
4122886	H	2006-05-04	3	78.4	32.7	0	0.0047	9	6.4	11557	43.2	55.43	35	52.2	65	53.1	98	46.3	126	55.4	156	44.9	190	27.2	218	24.5	246	16.3	281	14.5
4122697	H	2006-04-28	3	62.5	8.7	0	0.0025	10	6.1	13123	27.6	57.21	8	50.8	41	45.4	71	50.4	104	52.7	132	42.7	162	33.1	196	32.2	224	36.8	252	40.4	287	38.6
4122790	H	2006-05-04	3	58.7	9.9	0	0.0042	8	7.6	9846	25.1	50.77	35	48.6	65	44.9	98	48.1	126	48.6	156	20	190	29.1	218	19.5	246	14.1
4123059	H	2006-04-27	2	66.9	23.8	-0.8	0.0022	10	3.1	14139	54.3	56.52	9	44.5	42	54	72	52.2	105	59	133	53.1	163	44.9	197	41.3	225	39.5	253	42.2	288	33.1
4122801	H	2006-05-04	3	62.5	40.4	0	0.0015	9	3.6	14039	87.1	51.63	35	48.6	65	47.7	98	48.6	126	56.7	156	46.8	190	43.6	218	43.6	246	41.3	281	46.8
4122630	H	2006-04-21	3	62.5	42.3	0	0.0014	10	3.8	14240	92.7	51.87	15	40.4	48	48.6	78	48.1	111	43.6	139	55.8	169	50.4	203	46.3	231	41.8	259	44.9	294	45.9
4122571	H	2006-05-10	4	67.8	9.4	0	0.0019	10	3.2	15394	31.6	62.77	29	64.9	59	60.4	92	52.7	120	52.7	150	56.3	184	43.1	212	48.6	240	46.3	275	41.8	304	35.4
4122804	H	2006-04-19	3	50.5	14.3	0	0.0016	10	3.6	11839	44.6	46.01	17	42.2	50	49	80	36.3	113	43.6	141	38.6	171	41.3	205	40	233	39.5	261	32.7	296	28.6
4122524	H	2006-05-11	5	59.4	35.9	0	0.0041	10	6.6	9349	48.5	42.34	28	38.6	58	44	91	30	119	45.9	149	35.9	183	31.8	211	21.8	239	30	274	13.2	303	6.8
4122748	H	2006-04-17	3	68.4	17.2	0	0.0036	10	3.3	12065	36.9	56.35	19	53.6	52	54.5	82	52.7	115	46.8	143	42.7	173	30	207	27.7	235	30	263	31.8	298	23.2
4123096	H	2006-05-15	2	50.2	19.1	-0.8	0.0022	10	3	10702	47.5	43.41	24	46.3	54	48.6	87	44.5	115	40.4	145	39	179	35	207	30.4	235	28.1	270	24.5	299	25
4123048	H	2006-04-17	2	71.1	23.1	-0.8	0.0031	10	3.4	13265	45.7	57.6	19	55.4	52	52.2	82	52.2	115	57.7	143	44.9	173	44	207	35.4	235	33.6	263	30	298	28.1
4123007	H	2006-05-18	2	66	24.2	-0.8	0.0021	10	5.2	14001	55.3	55.72	21	50.4	51	52.2	84	51.3	112	56.3	142	60.4	176	36.8	204	39	232	43.1	267	37.2	296	34
4122602	H	2006-04-16	4	53.5	8.8	0	0.0038	10	5	9425	24.1	47.21	20	48.6	53	45.9	83	37.7	116	34	144	43.1	174	30	208	24.5	236	13.6	264	15.4	299	15.4
4122707	H	2006-05-19	3	56.4	27.8	0	0.0028	10	3	10872	54.2	45.09	20	40	50	45.9	83	37.7	111	47.2	141	40.9	175	32.7	203	32.2	231	30	266	26.3	295	22.7
4123016	H	2006-04-15	2	64.5	23.3	-0.8	0.0017	10	3.3	14570	59	56.01	21	49	54	56.7	84	52.7	117	53.1	145	56.7	175	48.1	209	39.5	237	39	265	42.2	300	41.3
4123029	H	2006-05-19	2	62.2	19.1	-0.8	0.0013	10	3.7	15120	57.5	56.43	20	56.3	50	55.4	83	53.1	111	52.7	141	51.3	175	44.5	203	44.9	231	44.9	266	50.4	295	46.8
4122807	H	2006-04-14	2	50.2	19.1	-0.8	0.0023	10	5.9	10478	46.3	43.1	22	49.5	55	48.6	85	35.9	118	43.6	146	35.4	176	25.9	210	20	238	28.6	266	28.6	301	28.1
4122753	H	2006-05-21	3	69.4	33.4	0	0.0029	10	4.9	13039	58.3	53.63	18	48.6	48	52.7	81	44	109	55.4	139	53.6	173	38.6	201	40.4	229	31.8	264	37.7	293	25.4
4122849	H	2006-04-09	3	74.3	38	0	0.002	9	5.2	15694	75	59.68	27	54.9	60	50.4	90	62.7	123	62.7	151	58.6	181	54	215	39	243	48.6	271	42.7
4123040	H	2006-05-23	2	50.2	20	-0.8	0.0017	10	5.8	11379	53.2	44.19	16	47.7	46	34.5	79	44.5	107	43.1	137	40.9	171	36.8	199	24.5	227	38.1	262	32.7	291	33.1
4123013	H	2006-04-05	2	37.1	21.3	-0.8	0.0011	9	3	9274	65.7	33.86	31	35.4	64	36.3	94	26.8	127	29.5	155	30	185	32.7	219	29.5	247	30	275	29.1
4122823	H	2006-05-24	3	72.3	32.6	-0	0.002	10	4.6	15344	68.3	59.16	15	55.4	45	50.4	78	57.7	106	60.4	136	56.3	170	49	198	51.3	226	49	261	35.4	290	43.6
4122534	H	2006-03-31	4	68.3	31.8	0	0.0025	10	5.8	13527	60.8	54.34	8	43.6	36	49.5	69	53.1	99	54.5	132	49.5	160	55.4	190	29.1	224	35.4	252	35.9	280	39.5
4122618	H	2006-05-26	4	76.7	37.7	0	0.0028	10	4.1	14447	62.8	58.34	13	47.7	43	57.2	76	52.7	104	55.4	134	61.7	168	48.6	196	44.5	224	41.3	259	38.6	288	27.7
4122709	H	2006-03-25	2	73.8	23.6	-0.8	0.0015	10	2.9	17272	62.8	65.03	14	54.5	42	59.5	75	66.7	105	64.9	138	65.4	166	56.3	196	50.8	230	50.4	258	51.8	286	49.9
4122869	H	2006-05-30	2	67.9	23.1	-0.8	0.0019	10	3.1	14909	56.1	58.37	9	41.3	39	61.7	72	52.7	100	59.9	130	52.7	164	48.6	192	47.7	220	45.9	255	43.1	284	35.9
4122932	H	2006-03-25	2	66.2	24.9	-0.8	0.0023	10	6.2	13775	54.9	55.32	14	45.9	42	54	75	48.1	105	48.6	138	56.3	166	59	196	43.6	230	35.9	258	36.3	286	25.9
4122969	H	2006-06-03	2	65.9	21.7	-0.8	0.0017	10	3	14951	56.4	57.7	5	42.2	35	57.2	68	57.7	96	48.1	126	58.1	160	50.4	188	48.1	216	44.5	251	44	280	40.4
4122553	H	2006-03-18	4	61	37	0	0.0028	10	4	11431	61.7	46.4	21	44.9	49	37.2	82	46.8	112	48.6	145	43.6	173	39	203	35	237	30	265	27.7	293	22.2
4122785	H	2006-06-04	3	57.3	17.7	0	0.0014	9	2.6	13634	53.2	51.82	34	51.8	67	50.8	95	51.8	125	45.9	159	40.4	187	45.4	215	44.5	250	44	279	37.2
4122928	H	2006-03-18	2	73.2	22.9	-0.8	0.0028	10	5.9	14237	47.8	60.19	21	57.2	49	57.2	82	56.3	112	56.7	145	53.6	173	49.9	203	26.3	237	37.7	265	41.8	293	30.4
4122846	H	2006-06-04	3	64.9	32	0	0.0044	9	4	9899	44.5	46.57	34	44	67	44.5	95	43.6	125	43.6	159	32.7	187	29.5	215	21.3	250	18.2	279	10.9
4122758	H	2006-03-16	3	78.1	31.2	0	0.0022	10	4	16144	63.9	63.42	23	56.7	51	63.6	84	58.6	114	62.2	147	55.8	175	59.5	205	53.6	239	37.7	267	45.4	295	39
4122597	H	2006-06-07	4	71.6	42.3	0	0.002	10	8.7	14943	78.7	56.49	31	47.7	64	49	92	55.4	122	62.2	156	58.6	184	57.7	212	57.2	247	43.6	276	33.6	303	20.4
4123027	H	2006-03-16	2	64.3	22.4	-0.8	0.0029	10	1.9	12292	46.1	52.72	23	51.3	51	50.8	84	49.5	114	44	147	42.7	175	42.7	205	35.9	239	29.1	267	29.5	295	26.3
4123073	H	2006-06-07	2	46	23	-0.8	0.001	10	5.2	11520	70.2	41.82	31	43.6	64	31.8	92	41.8	122	39.5	156	38.6	184	44.5	212	41.8	247	42.2	276	30.4	303	28.6
4122993	H	2006-03-13	2	59	23.1	-0.8	0.0025	10	1.9	11937	50.4	49.19	26	45.9	54	49.5	87	45.4	117	46.8	150	42.7	178	37.7	208	30.9	242	31.8	270	30	298	29.1
4122776	H	2006-06-08	3	63.4	31.5	0	0.003	10	3.7	11745	55.4	49.08	30	46.3	63	44.9	91	51.8	121	48.6	155	32.2	183	36.3	211	35.4	246	32.7	275	27.7	302	23.2
4122644	H	2006-03-12	3	62.5	27.5	0	0.0022	10	4.7	13077	59.8	51.77	27	49	55	47.7	88	54.5	118	53.6	151	36.3	179	44.5	209	41.8	243	30	271	34	299	38.1
4122673	H	2006-06-11	3	59.2	9.3	0	0.0019	10	6.7	13370	31.3	54.75	27	57.2	60	56.3	88	38.1	118	45.9	152	36.8	180	49.9	208	42.2	243	40.4	272	24.1	299	38.1
4123062	H	2006-03-08	2	56	24.4	-0.8	0.0008	10	3.1	14399	77.8	51.47	31	45.4	59	50.8	92	50.8	122	44	155	53.6	183	50.8	213	50.8	247	43.1	275	45.4	303	41.3
4122642	H	2006-06-12	4	58.3	25.7	0	0.0015	10	2.3	13429	66.3	50.62	26	45.9	59	51.3	87	51.3	117	44.9	151	47.2	179	40.9	207	43.6	242	44.5	271	36.8	298	38.1
4122627	W	2006-03-07	4	88.9	32.1	-0	0.0044	10	5.9	13629	44.7	63.93	32	62.2	60	59	93	62.2	123	56.3	156	45.9	184	42.7	214	41.3	248	25.4	276	24.5	304	9.1
4122826	H	2006-06-17	3	70.8	18.9	0	0.0028	10	4.2	13940	43.7	59.66	21	59	54	51.8	82	56.3	112	54.5	146	45.4	174	47.2	202	43.6	237	38.1	266	37.2	293	23.2
4123045	H	2006-03-05	2	62.7	23.1	-0.8	0.0022	9	3.3	13264	53.3	53.14	34	50.8	62	54.9	95	47.7	125	50.8	158	40.9	186	47.2	216	40	250	30.9	278	35.9
4123082	H	2006-06-20	2	56.2	21.3	-0.8	0.0017	10	4.5	12848	56.3	49.41	18	44.5	51	54.9	79	37.7	109	49.5	143	40.9	171	46.3	199	40	234	40.4	263	36.8	290	32.7
4122546	H	2006-03-03	3	71.2	9	0	0.0028	9	5.2	14176	27	64.26	36	64.9	64	57.7	97	52.2	127	55.8	160	33.6	188	38.1	218	38.1	252	39.5	280	37.2
4122756	H	2006-06-20	3	66.1	14.8	0	0.0047	9	6.6	10197	30.1	53.57	18	50.4	51	58.1	79	52.2	109	48.6	143	28.6	171	29.5	199	21.3	234	14.5	263	8.6
