# Supplementary material for: Quantifying inter-group variability in lactation curve shape and magnitude with the MilkBot® lactation model
Source: PeerJ. 2013 Mar 12;1:e54. doi: 10.7717/peerj.54 (PMC3628751; doi:10.7717/peerj.54)
Supplement: Supplemental Information 1 — Individual files as described in Table 1 [file peerj-01-54-s001.zip › Additional file 43.csv]

	Herd A	Herd B	Herd C	Herd D	Herd E	Herd F	Herd G	Herd H	Herd I	Herd J	Herd K	Herd L	Herd M	Herd N	Herd O	Herd P	Herd Q	Herd R	Herd S	Herd T	Herd U
Scale	26.91	30.17	28.55	35.07	36.22	40.410000000000004	40.33	33.7	38.08	40.1	40.13	42.65	43.69	39.95	41.5	40.82	39.410000000000004	42.63	42.95	47.62	40.87
Ramp	30.59	31.41	30.12	30.87	30.25	30.57	29.62	30.2	32.12	31.13	31.03	31.68	32.67	31.89	32.34	31.79	35.04	30.25	31.8	30.93	33.65
Offset	-0.5	-0.5	-0.5	-0.5	-0.5	-0.5	-0.5	-0.5	-0.5	-0.5	-0.5	-0.5	-0.5	-0.5	-0.5	-0.5	-0.5	-0.5	-0.5	-0.5	-0.5
Decay	0.001472	0.000806	0.001532	0.00115	0.0010999999999999998	0.001392	0.0010119999999999999	0.0009739999999999999	0.00091	0.000616	0.0008759999999999999	0.001312	0.000732	0.0008759999999999999	0.000954	0.00071	0.00047799999999999996	0.000998	0.001034	0.0009299999999999999	0.00058
RMSE	2.75	2.89	2.2600000000000002	4.57	4.08	3.38	3.93	3.33	3.7800000000000002	3.12	4.3100000000000005	4.59	3.97	4.59	3.	3.85	3.68	3.7	3.67	5.62	3.2600000000000002
M305	6195	7667	6486	8461	8842	9433	9955	8406	9579	10522	10136	10091	11239	10041	10356	10568	10491	10570	10552	12043	10736
PeakDay	79.51	89.86	75.12	82.62	85.03	77.08	85.29	78.95	92.04	99.94	98.35000000000001	83.53	95.7	98.23	97.12	97.01	96.08	93.16	89.51	82.07000000000001	110.27
PeakMilk	23.13	26.47	24.25	30.17	31.990000000000002	34.76	35.43	29.02	33.230000000000004	35.86	36.28	37.07	38.54	35.33	36.86	36.08	33.46	38.19	37.83	40.410000000000004	37.01
