# Supplementary material for: Quantifying inter-group variability in lactation curve shape and magnitude with the MilkBot® lactation model
Source: PeerJ. 2013 Mar 12;1:e54. doi: 10.7717/peerj.54 (PMC3628751; doi:10.7717/peerj.54)
Supplement: Supplemental Information 1 — Individual files as described in Table 1 [file peerj-01-54-s001.zip › Additional file 44.csv]

	Herd A	Herd B	Herd C	Herd D	Herd E	Herd F	Herd G	Herd H	Herd I	Herd J	Herd K	Herd L	Herd M	Herd N	Herd O	Herd P	Herd Q	Herd R	Herd S	Herd T	Herd U
Scale	4.94	5.49	6.18	7.5200000000000005	6.21	7.94	5.7700000000000005	5.44	5.95	5.65	5.51	4.7700000000000005	5.33	6.140000000000001	6.44	5.73	5.04	4.7	7.3500000000000005	6.98	4.25
Ramp	0.49	1.56	1.53	3.13	3.61	2.71	2.73	3.34	2.75	3.52	1.37	3.0300000000000002	2.92	3.67	2.49	2.59	2.14	3.59	2.37	3.68	2.95
Offset	0.	0.	0.	0.	0.	0.	0.	0.	0.	0.	0.	0.	0.	0.	0.	0.	0.	0.	0.	0.	0.
Decay	0.0006569999999999999	0.00056	0.000757	0.0007599999999999999	0.000596	0.000619	0.000578	0.000736	0.0006979999999999999	0.00046699999999999997	0.000578	0.000598	0.000412	0.000645	0.00067	0.00061	0.00048699999999999997	0.000512	0.0005949999999999999	0.000815	0.00035999999999999997
RMSE	1.1300000000000001	1.24	0.87	1.8800000000000001	1.69	1.61	1.62	1.48	1.69	1.3900000000000001	1.6400000000000001	1.6	1.25	1.6400000000000001	1.16	1.61	1.49	1.1300000000000001	1.48	3.09	1.03
M305	997	1261	1089	1636	1556	1782	1171	1430	1611	1507	1503	1302	1449	1361	1799	1612	1399	1109	1662	2242	1185
PeakDay	19.72	34.730000000000004	22.07	34.85	25.62	19.5	30.23	34.35	35.4	49.06	23.54	18.41	31.54	40.7	30.78	38.78	50.370000000000005	33.67	23.080000000000002	40.99	34.54
PeakMilk	3.8200000000000003	6.16	4.96	7.2	6.01	7.140000000000001	5.8	6.94	6.12	7.57	4.98	4.18	6.25	5.9	6.44	7.08	8.25	3.89	6.69	9.03	5.36
