# Supplementary material for: Quantifying inter-group variability in lactation curve shape and magnitude with the MilkBot® lactation model
Source: PeerJ. 2013 Mar 12;1:e54. doi: 10.7717/peerj.54 (PMC3628751; doi:10.7717/peerj.54)
Supplement: Supplemental Information 1 — Individual files as described in Table 1 [file peerj-01-54-s001.zip › Additional file 45.csv]

	Herd A	Herd B	Herd C	Herd D	Herd E	Herd F	Herd G	Herd H	Herd I	Herd J	Herd K	Herd L	Herd M	Herd N	Herd O	Herd P	Herd Q	Herd R	Herd S	Herd T	Herd U
Scale	19	19	18	18	18	8	11	19	13	11	11	14	16	11	8	9	11	14	13	20	11
Ramp	13	10	12	6	10	8	15	10	11	5	9	8	13	9	14	9	20	10	10	5	19
Offset	0	0	0	0	0	0	0	0	0	0	0	0	0	0	0	0	0	0	0	0	0
Decay	17	9	17	9	9	16	9	8	7	15	8	15	13	7	8	10	18	9	10	7	17
RMSE	17	14	20	14	9	9	9	9	9	12	12	16	11	16	14	10	9	11	9	20	12
M305	19	20	19	18	17	16	14	18	15	11	10	11	19	10	10	11	11	13	11	20	13
PeakDay	11	3	14	6	4	12	2	9	4	7	10	8	7	7	9	5	4	5	4	5	16
PeakMilk	19	19	19	18	17	11	9	18	14	7	11	10	12	10	9	8	13	12	10	17	9
