# Supplementary material for: Quantifying inter-group variability in lactation curve shape and magnitude with the MilkBot® lactation model
Source: PeerJ. 2013 Mar 12;1:e54. doi: 10.7717/peerj.54 (PMC3628751; doi:10.7717/peerj.54)
Supplement: Supplemental Information 1 — Individual files as described in Table 1 [file peerj-01-54-s001.zip › Additional file 46.csv]

	Herd A	Herd B	Herd C	Herd D	Herd E	Herd F	Herd G	Herd H	Herd I	Herd J	Herd K	Herd L	Herd M	Herd N	Herd O	Herd P	Herd Q	Herd R	Herd S	Herd T	Herd U
Scale	34.480000000000004	44.96	47.25	48.52	53.84	52.89	51.17	50.06	46.32	54.81	47.7	51.32	54.35	59.410000000000004	60.120000000000005	59.980000000000004	58.58	63.79	60.1	63.410000000000004	63.56
Ramp	24.12	23.13	27.5	22.94	23.02	26.87	24.53	26.35	29.72	21.77	25.92	29.490000000000002	23.47	27.84	27.52	25.55	29.52	27.05	26.76	31.11	24.46
Offset	-0.38	-0.53	-0.19	-0.38	-0.3	-0.27	-0.33	-0.46	-0.35000000000000003	-0.29	-0.32	-0.42	-0.53	-0.33	-0.51	-0.38	-0.42	-0.27	-0.43	-0.29	-0.32
Decay	0.00202	0.002118	0.0029679999999999997	0.003002	0.003026	0.0025039999999999997	0.00216	0.00227	0.001748	0.0025199999999999997	0.00157	0.001762	0.001856	0.0025919999999999997	0.002216	0.00245	0.001782	0.002018	0.0016179999999999999	0.0018499999999999999	0.0024319999999999997
RMSE	3.0700000000000003	3.37	2.64	4.5200000000000005	5.11	4.22	5.23	4.54	4.39	3.54	4.63	4.5600000000000005	5.32	7.24	4.74	5.4	3.99	5.17	4.45	7.18	4.39
M305	7462	9528	8834	9217	10219	10581	10771	10371	10218	11104	10962	11353	12028	11708	12652	12158	12905	13670	13691	13938	12978
PeakDay	59.35	57.230000000000004	51.89	47.32	46.18	56.39	56.59	58.79	70.71000000000001	49.49	67.81	68.47	57.42	57.06	60.52	54.59	68.26	60.77	67.5	72.83	53.53
PeakMilk	29.42	38.17	37.44	39.72	43.910000000000004	43.26	42.78	41.61	39.050000000000004	46.44	41.5	43.33	46.69	48.230000000000004	50.050000000000004	49.57	49.33	53.54	51.97	53.03	52.99
