# Supplementary material for: Quantifying inter-group variability in lactation curve shape and magnitude with the MilkBot® lactation model
Source: PeerJ. 2013 Mar 12;1:e54. doi: 10.7717/peerj.54 (PMC3628751; doi:10.7717/peerj.54)
Supplement: Supplemental Information 1 — Individual files as described in Table 1 [file peerj-01-54-s001.zip › Additional file 47.csv]

	Herd A	Herd B	Herd C	Herd D	Herd E	Herd F	Herd G	Herd H	Herd I	Herd J	Herd K	Herd L	Herd M	Herd N	Herd O	Herd P	Herd Q	Herd R	Herd S	Herd T	Herd U
Scale	5.04	8.74	8.71	9.36	10.25	12.85	11.120000000000001	8.96	9.16	6.72	9.4	8.08	8.85	12.69	8.040000000000001	9.	8.76	10.56	8.44	11.19	9.33
Ramp	4.3	5.62	6.5200000000000005	7.1000000000000005	9.01	6.79	7.55	8.35	9.28	9.31	6.37	8.290000000000001	6.78	9.53	7.07	7.8100000000000005	7.1000000000000005	9.31	7.67	8.07	8.950000000000001
Offset	0.4	0.38	0.35000000000000003	0.4	0.39	0.38	0.4	0.4	0.39	0.39	0.4	0.4	0.37	0.39	0.37	0.4	0.39	0.38	0.4	0.38	0.4
Decay	0.000824	0.000971	0.000772	0.0009239999999999999	0.001052	0.00082	0.001019	0.0008979999999999999	0.000816	0.000837	0.0007599999999999999	0.0006529999999999999	0.000838	0.000991	0.0008659999999999999	0.00081	0.000615	0.00077	0.000734	0.001085	0.0009729999999999999
RMSE	1.1500000000000001	1.3	1.22	1.81	2.2600000000000002	1.8	2.61	2.39	1.62	1.29	1.95	1.5	2.16	3.89	2.13	3.48	1.76	2.11	1.6300000000000001	3.31	1.53
M305	1067	1322	1333	1857	2137	2302	1964	1537	1615	1303	2194	1675	1900	2045	2221	1555	1434	1897	1943	2796	1925
PeakDay	14.1	16.78	9.35	12.620000000000001	12.9	12.780000000000001	21.02	17.13	19.45	17.63	15.76	14.88	16.6	18.54	13.92	12.74	12.66	14.33	16.95	27.85	15.18
PeakMilk	3.9	5.91	5.97	7.2700000000000005	7.55	9.85	8.700000000000001	6.11	6.32	5.8	7.95	6.25	7.96	8.71	6.74	6.13	6.0200000000000005	7.47	6.94	10.01	6.72
