# Supplementary material for: Quantifying inter-group variability in lactation curve shape and magnitude with the MilkBot® lactation model
Source: PeerJ. 2013 Mar 12;1:e54. doi: 10.7717/peerj.54 (PMC3628751; doi:10.7717/peerj.54)
Supplement: Supplemental Information 1 — Individual files as described in Table 1 [file peerj-01-54-s001.zip › Additional file 48.csv]

	Herd A	Herd B	Herd C	Herd D	Herd E	Herd F	Herd G	Herd H	Herd I	Herd J	Herd K	Herd L	Herd M	Herd N	Herd O	Herd P	Herd Q	Herd R	Herd S	Herd T	Herd U
Scale	20	17	15	13	15	13	13	14	16	17	14	14	15	13	14	13	16	14	13	14	15
Ramp	10	12	8	12	10	7	6	5	10	13	7	10	10	6	8	5	11	7	7	16	4
Offset	1	11	11	1	4	5	3	6	4	4	3	1	11	3	11	1	1	5	3	4	3
Decay	10	11	18	18	18	13	9	10	12	13	14	12	10	15	10	12	12	10	14	9	12
RMSE	17	18	19	7	8	11	9	6	8	17	6	7	13	19	6	8	10	10	7	19	9
M305	20	18	19	18	14	13	13	15	15	15	12	14	16	15	16	17	18	17	17	18	16
PeakDay	11	10	15	18	18	10	8	10	15	14	15	15	10	9	12	10	15	12	15	15	11
PeakMilk	20	17	17	14	13	14	14	14	16	17	13	15	15	15	15	16	16	17	15	16	17
