# Supplementary material for: Quantifying inter-group variability in lactation curve shape and magnitude with the MilkBot® lactation model
Source: PeerJ. 2013 Mar 12;1:e54. doi: 10.7717/peerj.54 (PMC3628751; doi:10.7717/peerj.54)
Supplement: Supplemental Information 1 — Individual files as described in Table 1 [file peerj-01-54-s001.zip › Additional file 5.csv]

lactkey	Breed	CalveDate	Parity	Scale	Ramp	Offset	Decay	points	RMSE	M305	PeakDay	PeakMilk	dim1	milk1	dim2	milk2	dim3	milk3	dim4	milk4	dim5	milk5	dim6	milk6	dim7	milk7	dim8	milk8	dim9	milk9	dim10	milk10
844627	H	2005-02-15	1	32.5	30.6	-0.5	0.0025	8	1.9	6481	59.6	26.04	15	20.9	56	25.9	105	27.2	136	25.9	182	18.2	218	16.3	267	15.9	304	15
845153	H	2005-02-16	1	44.9	30.4	-0.5	0.0024	8	2.6	9112	60.5	36.32	14	26.8	55	38.1	104	38.6	135	35	181	27.2	217	23.6	266	23.2	303	20.9
844637	H	2005-02-12	1	31.3	30.3	-0.5	0.0025	7	1.8	6265	59.3	25.18	18	21.8	59	25.4	108	24.5	139	25	185	17.3	221	15.4	270	16.3
845209	H	2005-02-16	1	29	27.9	-0.5	0.0026	8	2.2	5699	55	23.39	14	23.6	55	23.6	104	23.2	135	22.2	181	14.1	217	15	266	13.6	303	14.1
845037	H	2005-01-29	1	30.4	31.2	-0.5	0.0015	7	1.2	6942	74.3	25.89	32	22.2	73	26.8	122	25.9	153	25.9	199	20.9	235	20.4	284	19.5
844773	H	2005-02-18	1	37.5	31.6	-0.5	0.0023	8	4.1	7621	62.1	30.22	12	19.5	53	31.3	102	29.1	133	36.8	179	21.3	215	20.4	264	19.1	301	16.3
845484	H	2005-01-26	1	28.2	31.2	-0.5	0.0019	7	1.7	6099	67.8	23.39	35	19.5	76	26.3	125	23.2	156	20.9	202	19.1	238	16.3	287	15.9
844868	H	2005-02-21	1	29.5	24.9	-0.5	0.0024	8	3.1	6032	54	24.47	9	23.6	50	30.9	99	20.4	130	21.8	176	20	212	15.4	261	15.9	298	14.1
845478	H	2005-03-13	1	29.8	28.2	-0.5	0.0026	7	2.1	5906	55.8	24.1	30	25.9	79	25.9	110	21.8	156	15.9	192	19.1	241	16.3	278	14.1
844574	H	2005-03-14	1	34.1	27.8	-0.5	0.0019	7	2.4	7473	63.9	28.79	29	30.9	78	27.2	109	26.3	155	21.3	191	24.5	240	22.7	277	21.3
845298	H	2005-03-26	1	20.8	30.8	-0.5	0.0016	8	1.1	4730	72.8	17.71	17	13.6	66	18.2	97	19.1	143	15	179	15	228	16.3	265	13.2	300	12.3
844642	H	2005-03-28	1	39.5	26.5	-0.5	0.0022	8	2.1	8275	58	32.85	15	30.9	64	34.5	95	31.8	141	25	177	25.4	226	25.4	263	21.3	298	22.2
845544	H	2005-03-31	1	38.3	30.9	-0.5	0.0009	8	2.4	9677	91.1	34.49	12	21.8	61	35.9	92	38.1	138	30.9	174	31.3	223	32.7	260	32.2	295	28.6
845106	H	2005-04-01	1	38.7	31.5	-0.5	0.0024	8	3.9	7738	60.7	30.95	11	18.6	60	33.1	91	33.1	137	30.4	173	26.8	222	22.7	259	20.9	294	10.9
845390	H	2005-04-17	1	24.3	29.9	-0.5	0.0015	7	1.7	5561	72.3	20.79	44	22.7	75	20.4	121	16.3	157	19.1	206	18.2	243	17.7	278	15.9
844705	H	2005-05-30	1	33.1	27.3	-0.5	0.0025	7	1.7	6613	55.4	26.94	32	30	78	26.8	114	23.2	163	22.2	200	18.6	235	17.7	299	15.4
844794	H	2005-05-31	1	40.1	30	-0.5	0.0021	7	1.3	8472	63.6	33.07	31	31.3	77	33.6	113	32.2	162	29.5	199	24.1	234	23.2	298	22.7
845202	H	2005-06-01	1	36.3	28.7	-0.5	0.0022	7	2.3	7540	60.3	29.86	30	31.8	76	25.9	112	27.2	161	27.7	198	22.7	233	20	297	18.6
844941	G	2005-06-02	1	28.3	29.8	-0.5	0.0014	7	2.4	6601	74.6	24.46	29	26.3	75	20.4	111	22.7	160	23.2	197	20.4	232	21.8	296	20
844602	H	2005-06-06	1	21.4	29.6	-0.5	0.0001	7	2.6	6056	141.7	20.88	25	20.9	71	18.2	107	18.6	156	20.4	193	19.5	228	19.1	292	24.5
845425	H	2005-06-08	1	26.2	29.5	-0.5	0.0009	7	2.5	6546	85.5	23.48	23	24.5	69	19.5	105	21.8	154	22.2	191	20.9	226	22.7	290	20.9
845579	H	2005-06-08	1	23.6	29.9	-0.5	0.001	7	1.8	5845	84.1	21.07	23	20.9	69	19.5	105	18.6	154	20.4	191	17.7	226	20	290	19.1
844766	X	2005-06-10	1	33	30	-0.5	0.0012	7	1.7	7978	80.5	29.03	21	27.2	67	26.8	103	27.7	152	27.7	189	25	224	25.4	288	25.4
845538	H	2005-06-14	1	23.8	30.5	-0.5	0.0008	7	3.1	6103	93.4	21.64	17	22.2	63	15.9	99	19.1	148	23.2	185	21.3	220	20.9	284	19.1
844749	H	2005-06-19	1	23.8	29.9	-0.5	0.0013	7	2.6	5623	76.8	20.69	12	20.9	58	18.2	94	18.6	143	16.8	180	20	215	18.2	279	18.2
845428	H	2005-06-20	1	23.3	30.9	-0.5	0.0013	7	2.5	5486	77.7	20.19	11	19.5	57	15.9	93	18.6	142	20	179	18.2	214	19.5	278	15.4
844802	H	2005-06-22	1	21.7	31.1	-0.5	0.001	7	2.4	5336	85.7	19.24	9	18.2	55	15	91	17.3	140	19.1	177	19.5	212	17.7	276	16.3
845384	H	2005-06-22	1	26.1	30.8	-0.5	0.0016	7	1.7	5957	73.3	22.27	9	17.3	55	20.9	91	21.8	140	24.1	177	18.2	212	16.8	276	18.2
844979	H	2005-06-22	1	25.5	28.8	-0.5	0.0026	7	3.4	4995	55.8	20.45	9	21.8	55	20	91	19.1	140	12.7	177	12.3	212	16.8	276	14.5
844753	H	2005-06-23	1	18.4	30.1	-0.5	-0.0002	7	4.4	5538	0	9.37	8	16.8	54	16.3	90	16.8	139	19.5	176	13.2	211	15.9	275	27.2
844814	H	2005-06-24	1	25.9	31.1	-0.5	0.0025	7	3.5	5165	60.1	20.71	7	21.8	53	14.5	89	22.2	138	17.7	175	15.9	210	16.3	274	12.7
844810	H	2005-06-24	1	20.7	31.8	-0.5	0.0002	7	2.4	5739	132.5	19.87	7	15.4	53	15	89	16.8	138	23.2	175	20	210	20.4	274	19.1
844731	H	2005-06-24	1	21.2	31.3	-0.5	0.0014	7	4.3	4941	77.4	18.23	7	21.8	53	11.8	89	15	138	18.2	175	16.8	210	16.8	274	15.4
845120	X	2005-06-25	1	25	31	-0.5	0.0017	8	2.2	5564	70.4	21.06	6	18.2	52	16.8	88	22.2	137	21.3	174	17.3	209	16.8	273	17.3	305	13.6
845562	H	2005-06-26	1	22.8	31.4	-0.5	0.0007	8	1.4	5889	97.9	20.8	5	15.9	51	17.7	87	19.5	136	21.3	173	20.4	208	19.1	272	19.1	304	19.1
844798	H	2005-06-26	1	25.5	31.1	-0.5	0.0009	8	1.8	6381	89.4	22.83	5	17.3	51	20.4	87	22.2	136	20.4	173	21.3	208	23.2	272	22.2	304	17.3
845573	X	2005-06-29	1	19.9	30.7	-0.5	0.001	7	1.1	4905	85.7	17.66	48	15.9	84	19.1	133	17.3	170	16.8	205	14.5	269	14.5	301	16.3
845529	H	2005-06-29	1	19.7	30.3	-0.5	0.0007	7	1.6	5070	94.2	17.95	48	18.2	84	18.2	133	17.3	170	15	205	14.5	269	18.2	301	17.3
844623	H	2005-07-02	1	24.5	30.6	-0.5	0.0004	7	0.9	6642	113	23.11	45	22.2	81	21.8	130	23.2	167	21.3	202	22.2	266	23.2	298	22.2
844906	H	2005-07-07	1	30	31.5	-0.5	0.0011	7	0.7	7346	85.9	26.5	40	23.6	76	26.3	125	27.2	162	25.9	197	24.1	261	22.7	293	21.8
844726	H	2005-07-09	1	25.1	31.6	-0.5	0.0008	7	1.7	6446	96.4	22.82	38	18.2	74	24.1	123	23.2	160	23.6	195	20	259	22.7	291	18.6
844594	H	2005-07-14	1	29.9	31.4	-0.5	0.0016	7	2	6721	72.5	25.25	33	21.3	69	26.8	118	25.4	155	21.8	190	24.5	254	20.9	286	15.4
845467	H	2005-07-15	1	31.1	30.6	-0.5	0.0014	7	1.6	7284	76.6	26.87	32	25.9	68	24.5	117	28.1	154	24.1	189	25	253	20	285	22.2
845263	X	2005-08-02	1	28.2	30.5	-0.5	0.0012	8	1	6778	80.1	24.73	14	20.4	50	22.7	99	24.1	136	24.1	171	23.6	235	21.8	267	20.9	305	17.7
845576	H	2005-08-09	1	23.2	31.4	-0.5	0.0004	8	2.4	6234	112.2	21.73	7	15.4	43	19.5	92	17.3	129	20.9	164	25.4	228	22.7	260	21.3	298	18.2
844998	H	2005-10-08	1	27.6	30.4	-0.5	0.0015	8	2.5	6353	74	23.64	32	24.1	69	22.7	104	18.6	168	24.5	200	21.8	238	20	270	20	305	14.5
845303	H	2005-10-28	1	30.1	30.9	-0.5	0.0014	8	3.1	7021	76.9	25.92	12	18.2	49	28.6	84	20.4	148	26.3	180	26.3	218	25	250	20	285	16.8
845330	H	2005-11-07	1	33.1	32.2	-0.5	0.0016	7	3.2	7472	74.2	27.96	39	25.4	74	25	138	30.4	170	29.5	208	25	240	21.8	275	16.3
844599	H	2006-01-14	1	36	29.2	-0.5	0.0025	9	1.8	7194	57.8	29.07	6	21.3	70	30.9	102	29.1	140	26.3	172	23.6	207	17.3	250	19.1	278	16.3	305	15.9
845067	H	2006-01-14	1	34.8	26.2	-0.5	0.0026	9	3.2	6867	53.1	28.34	6	21.3	70	31.8	102	29.5	140	26.3	172	20.4	207	17.7	250	15.9	278	14.5	305	9.1
