# Supplementary material for: Quantifying inter-group variability in lactation curve shape and magnitude with the MilkBot® lactation model
Source: PeerJ. 2013 Mar 12;1:e54. doi: 10.7717/peerj.54 (PMC3628751; doi:10.7717/peerj.54)
Supplement: Supplemental Information 1 — Individual files as described in Table 1 [file peerj-01-54-s001.zip › Additional file 6.csv]

lactkey	Breed	CalveDate	Parity	Scale	Ramp	Offset	Decay	points	RMSE	M305	PeakDay	PeakMilk	dim1	milk1	dim2	milk2	dim3	milk3	dim4	milk4	dim5	milk5	dim6	milk6	dim7	milk7	dim8	milk8	dim9	milk9	dim10	milk10
845412	H	2005-11-23	6	51.9	37.9	0	0.0034	8	4	8925	55.7	37.92	23	30.4	58	37.2	122	40	154	35.4	192	28.1	224	21.8	259	16.3	302	15.9
845450	H	2005-11-25	4	44.8	21.7	0	0.0021	8	3.3	9636	53.1	38.4	21	35	56	39	120	28.6	152	39	190	31.3	222	29.1	257	24.1	300	23.6
845520	H	2005-11-21	3	60.4	37	0	0.0035	8	3.9	10335	54.6	44.24	25	36.8	60	45.9	124	44	156	39.5	194	26.3	226	28.6	261	19.1	304	20.9
845081	H	2005-11-25	4	55.3	29.4	0	0.0034	8	2.4	9756	50.3	42.4	21	37.7	56	42.7	120	34.5	152	36.3	190	31.8	222	26.8	257	19.1	300	18.2
844898	H	2005-11-17	5	36.6	33.2	0	0.0029	7	2.7	6873	58.2	28.28	29	26.3	64	25.9	128	25.9	160	26.8	198	22.2	230	20	265	11.8
844805	H	2005-11-28	3	41.2	25.5	0	0.0031	8	1.3	7584	48.8	32.71	18	29.5	53	32.2	117	28.6	149	28.1	187	21.8	219	20.9	254	16.3	297	17.3
844665	H	2005-11-15	2	34.5	23.1	-0.8	0.0021	7	4	7398	54.3	29.39	31	30	66	22.2	130	30.4	162	28.1	200	24.5	232	21.8	267	14.5
844782	H	2005-12-09	5	65.2	30.7	0	0.0041	8	7.5	10434	46	47.94	7	27.2	42	52.2	106	47.2	138	38.1	176	35.4	208	32.7	243	24.1	286	4.5
845258	H	2005-11-13	4	42.2	26.8	0	0.0042	7	1.3	6743	42.8	31.71	33	30.9	68	30.9	132	26.3	164	21.8	202	17.7	234	15	269	11.3
844951	H	2005-12-11	3	43.7	38.7	0	0.0016	8	2.2	9665	82.4	35.89	5	22.7	40	30.9	104	38.1	136	38.1	174	32.7	206	28.6	241	27.7	284	28.1
845132	H	2005-11-10	3	32.6	16.1	0	0.001	7	3.6	8233	55	30.27	36	32.7	71	23.6	135	27.2	167	30	205	30	237	27.2	272	20.9
844635	H	2005-12-19	7	48.9	35.5	0	0.0027	8	2.8	9355	62	37.75	32	34.5	96	33.6	128	38.1	166	32.7	198	31.8	233	25.9	276	23.2	304	16.8
845251	H	2005-11-08	6	46.8	35.3	0	0.002	7	1.7	9856	71	37.85	38	35.9	73	35.4	137	36.3	169	35.4	207	32.2	239	28.6	274	24.5
845432	H	2005-12-22	4	67.8	31.5	0	0.0041	8	4.1	10802	46.3	49.58	29	47.7	93	40.9	125	47.2	163	40	195	27.7	230	25	273	21.8	301	14.5
844909	X	2005-11-07	4	44.6	31.9	-0	0.0031	7	1.1	8118	54.7	34.21	39	32.7	74	33.1	138	30.9	170	26.8	208	24.1	240	21.3	275	17.3
845127	H	2005-12-22	7	50.3	26.4	0	0.0034	8	1.3	8943	47.8	39.26	29	37.2	93	37.2	125	33.6	163	28.1	195	27.2	230	20.9	273	20.9	301	16.3
844747	H	2005-11-07	5	50.3	26.4	0	0.0031	7	1.4	9232	49.5	39.76	39	39.5	74	38.1	138	33.6	170	30.9	208	27.2	240	23.6	275	18.2
845315	H	2006-01-03	6	44.4	42.3	0	0.0021	8	4.4	9166	77.5	34.8	17	18.2	81	37.7	113	39	151	34.5	183	31.8	218	27.2	261	24.5	289	23.2
845260	H	2005-11-02	3	40.1	26.7	0	0.0023	8	1.7	8258	57.6	33.06	7	23.2	44	33.1	79	33.1	143	25.4	175	28.6	213	26.3	245	23.6	280	19.1
844991	H	2006-01-03	7	39.1	33.1	0	0.0029	8	2	7255	57.2	30.07	17	24.1	81	28.6	113	31.3	151	24.1	183	25.4	218	20	261	17.3	289	14.5
845526	H	2005-11-01	4	47.2	29.2	0	0.0024	8	1.7	9514	59	38.23	8	29.1	45	37.2	80	37.2	144	33.6	176	34.5	214	29.1	246	25	281	21.3
845070	H	2006-01-05	9	48.2	32.6	0	0.0037	8	2.3	8058	49.9	35.66	15	28.1	79	35.4	111	33.6	149	30	181	25.9	216	18.2	259	16.3	287	15
845097	H	2005-10-28	7	45	30.7	0	0.0025	8	2.3	8964	60.1	36.02	12	25.9	49	37.7	84	34	148	31.8	180	31.8	218	27.7	250	23.6	285	18.2
845109	H	2006-01-05	5	65	36.1	0	0.0035	8	3	11145	54.1	47.81	15	36.8	79	47.2	111	49	149	39	181	35.4	216	28.6	259	25.4	287	20.4
845177	H	2005-10-27	3	53.5	40.4	0	0.0029	8	3	9879	63.5	39.94	13	27.7	50	40	85	40.4	149	39	181	35	219	28.1	251	25.4	286	20
845018	H	2006-01-06	3	39.8	30.4	0	0.0038	8	1.6	6606	47.7	29.7	14	23.2	78	30.9	110	26.3	148	23.6	180	20	215	17.3	258	13.2	286	11.3
844888	H	2005-10-23	6	33.1	27.9	0	0.0028	8	1.6	6320	53.7	26.34	17	22.2	54	27.2	89	24.1	153	20.9	185	20.4	223	19.1	255	18.2	290	11.3
845182	H	2006-01-07	2	45.8	23.5	-0.8	0.0035	8	2.2	8050	43.2	36.29	13	29.1	77	35.4	109	31.8	147	30.9	179	25.4	214	18.2	257	17.3	285	14.5
844737	H	2005-10-17	6	40.1	14.4	0	0.0036	8	2.9	7140	33.4	33.79	23	34	60	29.1	95	29.1	159	24.1	191	25.4	229	18.2	261	14.1	296	9.1
845104	H	2006-01-15	6	48.7	22.8	0	0.0045	9	4.1	7546	38.2	37.15	5	24.5	69	40.4	101	35.4	139	22.2	171	20.9	206	13.6	249	18.2	277	12.7	304	7.3
845043	H	2005-10-16	2	35.5	23.7	-0.8	0.0018	8	2.1	7904	58.3	30.62	24	25.4	61	30.9	96	31.3	160	27.7	192	26.3	230	21.8	262	25	297	17.3
845301	H	2006-01-25	2	44.5	22.1	-0.8	0.0025	8	1.9	9049	49.3	37.33	59	40	91	34.5	129	30.9	161	28.1	196	24.5	239	25	267	25.4	294	21.8
845278	X	2005-10-13	4	44.8	11.3	-0	0.0021	8	2.7	9845	34.7	40.75	27	43.6	64	37.7	99	33.6	163	35.4	195	33.6	233	26.3	265	24.5	300	21.3
844937	H	2006-02-01	6	53.5	21.1	0	0.0034	8	1.4	9657	42.7	43.24	52	43.1	84	41.8	122	34	154	31.3	189	27.2	232	24.5	260	25	287	19.1
844861	H	2005-10-13	2	52.3	22.8	-0.8	0.0031	8	3.5	9761	45.3	42.47	27	43.1	64	35.9	99	40.4	163	35	195	31.8	233	26.8	265	22.2	300	15
845129	X	2006-02-01	2	60.8	23	-0.8	0.0043	8	3.4	9688	38.6	46.81	52	41.8	84	48.1	122	38.1	154	30	189	26.8	232	21.8	260	18.6	287	12.7
844591	H	2005-10-11	2	41.3	23.4	-0.8	0.0027	8	4.4	8109	49	33.99	29	32.2	66	31.3	101	30.9	165	26.8	197	29.5	235	26.3	267	21.8	302	8.2
845113	H	2006-02-02	2	50.2	23.2	-0.8	0.0027	8	1.9	9840	48.6	41.32	51	39	83	40.9	121	38.6	153	34	188	26.8	231	25.4	259	25.4	286	23.6
845504	H	2005-10-11	2	47.5	24	-0.8	0.0024	8	3.3	9716	52.2	39.61	29	35.9	66	38.6	101	35.9	165	35.4	197	35.9	235	27.7	267	22.2	302	18.2
845364	H	2006-02-04	6	50.1	23.7	0	0.0021	8	2.6	10731	56.1	42.51	49	42.7	81	43.6	119	35	151	38.1	186	30.4	229	34.5	257	31.8	284	27.2
844657	X	2005-10-05	3	62.4	28.5	-0	0.0041	7	2.8	9993	44.3	46.45	35	46.3	72	42.2	107	41.8	171	33.6	203	29.5	241	21.8	273	15
845094	H	2006-02-05	2	46.7	22.8	-0.8	0.0035	9	1.5	8223	42.6	37.16	48	36.8	80	35	118	30.4	150	28.6	185	24.5	228	22.7	256	20.4	283	14.5	305	13.6
845086	H	2005-10-02	3	47.7	30.2	0	0.0035	7	1.8	8241	49.7	36.18	38	35	75	34.5	110	34	174	28.1	206	23.6	244	19.1	276	15
845309	H	2006-02-06	5	51	30.3	0	0.0035	9	3.1	8827	49.9	38.66	47	36.3	79	39.5	117	34.5	149	29.5	184	24.1	227	26.8	255	24.5	282	18.2	304	11.3
844586	H	2005-10-01	6	40.7	31.7	0	0.0031	7	3.2	7453	54.8	31.34	39	30.4	76	29.5	111	27.7	175	30.9	207	19.1	245	19.5	277	14.1
845436	H	2006-02-06	4	57.4	23	0	0.003	9	1.5	10808	47	46.6	47	46.3	79	45.4	117	42.7	149	35.4	184	30.4	227	29.1	255	28.6	282	23.6	304	22.7
845212	H	2005-09-30	2	38.4	23.2	-0.8	0.0017	7	2.2	8676	58.8	33.37	40	31.8	77	32.7	112	30.4	176	30	208	31.3	246	23.6	278	21.3
845147	H	2006-02-07	3	54.6	26.4	0	0.0026	9	4.6	10818	54.3	44.39	46	42.7	78	44	116	44.5	148	41.8	183	25.9	226	22.7	254	29.5	281	28.6	303	28.6
845281	X	2005-09-29	2	28.7	22.5	-0.8	0.0033	7	0.9	5233	43.9	23.14	41	24.1	78	22.2	113	19.1	177	15.4	209	12.7	247	13.6	279	12.3
845494	H	2006-02-10	3	47.4	20.9	0	0.0027	9	1.7	9343	46.6	39.52	43	40.4	75	37.2	113	33.6	145	35.4	180	27.7	223	25.4	251	26.3	278	20.9	300	20
