# Supplementary material for: Quantifying inter-group variability in lactation curve shape and magnitude with the MilkBot® lactation model
Source: PeerJ. 2013 Mar 12;1:e54. doi: 10.7717/peerj.54 (PMC3628751; doi:10.7717/peerj.54)
Supplement: Supplemental Information 1 — Individual files as described in Table 1 [file peerj-01-54-s001.zip › Additional file 7.csv]

lactkey	Breed	CalveDate	Parity	Scale	Ramp	Offset	Decay	points	RMSE	M305	PeakDay	PeakMilk	dim1	milk1	dim2	milk2	dim3	milk3	dim4	milk4	dim5	milk5	dim6	milk6	dim7	milk7	dim8	milk8	dim9	milk9	dim10	milk10
2404818	H	2007-03-04	1	58	25.5	-0.5	0.002	9	4.5	12525	59.1	49.03	18	51.3	47	40.4	74	51.3	109	45.4	159	38.1	194	41.8	222	36.3	263	35.4	292	33.1
2398774	H	2007-03-05	1	32.5	30.9	-0.5	0.0013	9	4	7687	78.5	28.23	17	28.6	46	18.6	73	31.8	108	29.1	158	23.6	193	27.2	221	21.8	262	24.5	291	22.7
2404513	H	2007-03-04	1	32.5	29	-0.5	0.0008	9	3.2	8340	89.4	29.64	18	25.4	47	31.8	74	26.3	109	25.4	159	31.8	194	22.7	222	29.1	263	26.3	292	28.6
2398837	H	2007-03-05	1	36.8	34.4	-0.5	-0.0001	9	4.8	10719	0	18.67	17	28.6	46	28.1	73	33.6	108	34.5	158	35.4	193	34	221	36.3	262	49.5	291	33.1
2398558	H	2007-03-04	1	41.9	31.1	-0.5	0.0024	9	5.2	8480	61.3	33.74	18	30.4	47	30.9	74	35.4	109	27.2	159	38.1	194	26.8	222	29.1	263	12.3	292	20.9
2403648	H	2007-03-05	1	27	35.9	-0.5	0.0007	9	7.2	6894	105.9	24.35	17	24.5	46	5.4	73	24.5	108	27.2	158	31.8	193	26.8	221	25.4	262	19.5	291	15.4
2404791	H	2007-03-03	1	25.9	31.7	-0.5	0	9	1.5	7409	184.3	25.62	19	20	48	20.4	75	23.2	110	27.2	160	27.2	195	24.1	223	25.4	264	26.3	293	25.9
2404812	H	2007-03-05	1	39.1	29	-0.5	0.002	9	7.3	8338	63.2	32.47	17	21.8	46	42.2	73	31.8	108	23.6	158	30.9	193	33.6	221	22.7	262	10.4	291	29.5
2404783	H	2007-03-03	1	35.5	31.1	-0.5	0.0016	9	3.5	8030	72.8	30.11	19	20	48	35.4	75	26.3	110	34.5	160	27.2	195	25.9	223	23.6	264	21.3	293	22.7
2398670	H	2007-03-06	1	26.5	25.6	-0.5	0.0012	9	7.3	6438	71.9	23.62	16	31.3	45	19.5	72	26.3	107	7.3	157	26.3	192	18.2	220	20.9	261	25.4	290	19.1
2398852	H	2007-03-03	1	48.4	33.2	-0.5	0.0018	9	8	10585	72	40.12	19	34	48	35.4	75	40.4	110	40	160	38.1	195	35	223	34.5	264	44.9	293	10.4
2398631	H	2007-03-07	1	35.1	31	-0.5	0.001	9	4.9	8616	85.2	31.08	15	26.8	44	24.5	71	33.6	106	30.9	156	36.3	191	23.6	219	20.9	260	24.5	289	33.1
2398819	H	2007-03-03	1	35	36.3	-0.5	0.0004	9	8.4	9461	132.7	32.94	19	4.1	48	28.1	75	31.8	110	45.4	160	36.3	195	33.6	223	25.4	264	31.8	293	31.3
2405215	H	2007-03-07	1	15.6	32.3	-0.5	0.0006	9	3.8	4065	103.7	14.29	15	10.4	44	7.3	71	14.1	106	16.3	156	17.3	191	17.3	219	16.3	260	5.4	289	14.1
2398864	H	2007-03-02	1	45	31.7	-0.5	0.0015	9	2	10288	75	38.32	20	30.4	49	37.2	76	38.6	111	38.1	161	39	196	32.7	224	30	265	31.8	294	25.9
2405280	H	2007-03-07	1	24.2	32.5	-0.5	0.0003	9	3.2	6631	125.5	23.02	15	15	44	19.5	71	17.7	106	30	156	21.8	191	24.5	219	23.6	260	23.2	289	19.1
2398725	H	2007-03-02	1	32.9	36.6	-0.5	0.0001	9	7.7	9243	173.7	32.13	20	12.7	49	24.5	76	33.6	111	38.1	161	26.3	196	29.1	224	36.3	265	19.5	294	43.6
2398520	H	2007-03-08	1	32.5	25.9	-0.5	0.0027	9	6.4	6394	52.5	26.47	14	26.8	43	35.4	70	31.8	105	30.9	155	17.3	190	21.3	218	6.4	259	10.4	288	14.1
2398578	H	2007-03-02	1	38.3	35.6	-0.5	0.001	9	4.7	9439	96.2	33.74	20	17.3	49	31.8	76	35.4	111	38.1	161	29.1	196	38.1	224	32.7	265	30	294	24.1
2404710	H	2007-03-08	1	27.3	31.5	-0.5	0.0015	9	7.7	6232	74.9	23.22	14	12.7	43	26.3	70	19.5	105	29.1	155	16.3	190	29.1	218	23.6	259	1.8	288	24.1
2405054	H	2007-03-01	1	38.7	32.2	-0.5	0.0008	9	2.2	9881	96.9	35.02	21	25.4	50	31.8	77	38.6	112	34.5	162	37.2	197	33.6	225	33.6	266	30	295	28.6
2404852	J	2007-03-08	1	32.5	29.3	-0.5	0.0023	9	4.9	6629	59.7	26.43	14	30.4	43	26.3	70	26.3	105	14.5	155	25.4	190	24.5	218	20	259	15	288	17.3
2404666	H	2007-03-01	1	21.6	33.8	-0.5	-0.0003	9	4	6532	0	10.96	21	13.6	50	15.9	77	17.7	112	21.8	162	31.3	197	25.9	225	25.4	266	22.2	295	19.1
2398614	H	2007-03-09	1	37.2	27.7	-0.5	0.0009	9	7.9	9436	84	33.75	13	25.4	42	31.8	69	42.2	104	30.9	154	25.4	189	15.9	217	43.6	258	33.6	287	29.5
2403876	H	2007-03-01	1	34.6	30.7	-0.5	0.0008	9	2.9	8824	92.8	31.34	21	25.4	50	31.8	77	31.8	112	25.4	162	34.5	197	29.1	225	30.9	266	24.5	295	29.5
2398686	H	2007-03-09	1	43.2	31.2	-0.5	0.0011	9	3	10582	85	38.21	13	30.4	42	35.4	69	37.2	104	38.1	154	30.9	189	40.4	217	36.3	258	35.4	287	28.6
2398534	H	2007-03-01	1	44.8	28	-0.5	0.0014	9	2.6	10500	71.9	38.99	21	34	50	40.4	77	40.4	112	36.3	162	34.5	197	28.1	225	33.6	266	31.8	295	33.1
2403802	H	2007-03-09	1	38.9	28.8	-0.5	0.0015	9	2.8	8983	71.4	33.54	13	23.6	42	35.4	69	37.2	104	30.9	154	30.9	189	27.2	217	23.6	258	30	287	26.8
2404903	H	2007-02-28	1	23.3	30.1	-0.5	-0.0001	9	3.9	6829	0	11.82	22	18.6	51	26.3	78	14.1	113	25.4	163	23.6	198	19.5	226	27.2	267	23.2	296	25.9
2404655	H	2007-03-09	1	52.9	25.4	-0.5	0.0026	9	7.2	10502	52.6	43.3	13	48.6	42	42.2	69	33.6	104	36.3	154	35.4	189	35.9	217	36.3	258	33.6	287	14.1
2404881	H	2007-02-28	1	32.5	36.7	-0.5	0.0011	9	3.8	7824	92.7	28.19	22	15.9	51	24.5	78	26.3	113	25.4	163	32.7	198	22.7	226	25.4	267	28.1	296	24.1
2398680	H	2007-03-10	1	32.5	24.8	-0.5	0.0014	9	5.1	7681	66.5	28.67	12	31.8	41	33.6	68	24.5	103	27.2	153	25.4	188	30.4	216	16.3	257	24.5	286	22.7
2399012	H	2007-02-28	1	31.4	30.5	-0.5	0.0014	9	3.8	7362	76.7	27.15	22	26.8	51	21.3	78	28.1	113	30.9	163	17.3	198	25.9	226	24.5	267	23.6	296	20
2398769	H	2007-03-10	1	29.9	33.3	-0.5	0.0004	9	2.3	8083	121.2	28.14	12	20	41	21.3	68	26.3	103	27.2	153	30.9	188	31.8	216	25.4	257	26.3	286	25.9
2398785	H	2007-02-28	1	38.6	34.3	-0.5	0.0014	9	4.7	8939	81.6	32.87	22	23.6	51	24.5	78	38.6	113	40	163	33.6	198	29.1	226	25.4	267	28.1	296	20.9
2403262	H	2007-03-10	1	43.5	25.9	-0.5	0.0008	9	5.2	11125	81.3	39.74	12	27.2	41	44	68	44	103	36.3	153	34.5	188	29.5	216	32.7	257	35.4	286	43.6
2398638	H	2007-02-28	1	37.3	31.4	-0.5	0.0002	9	2.5	10380	133.5	35.92	22	27.2	51	33.6	78	37.2	113	30.9	163	40	198	33.6	226	36.3	267	34.5	296	36.3
2398605	H	2007-03-11	1	32.2	30.3	-0.5	0.0011	9	2.4	7855	82.7	28.45	11	20	40	26.3	67	31.8	102	27.2	152	21.8	187	28.1	215	27.2	256	23.6	285	24.1
2404945	H	2007-02-27	1	33.8	31	-0.5	0.0025	9	5.7	6729	59.8	27.03	23	18.6	52	26.3	79	37.2	114	30.9	164	12.7	199	16.8	227	20.9	268	17.7	297	15.4
2398726	H	2007-03-11	1	33.4	31.6	-0.5	0.0024	9	4.7	6699	61.2	26.73	11	27.7	40	21.3	67	24.5	102	23.6	152	22.7	187	28.1	215	23.6	256	17.7	285	8.6
2404686	H	2007-02-27	1	38	28.5	-0.5	0.0017	9	3.2	8550	67.7	32.4	23	35.9	52	28.1	79	30	114	29.1	164	30.9	199	25.9	227	25.4	268	26.3	297	24.1
2404682	H	2007-03-11	1	38.3	31.6	-0.5	0.0011	9	2.1	9344	85.4	33.76	11	25.4	40	28.1	67	35.4	102	35.4	152	30.9	187	31.8	215	27.2	256	31.8	285	27.7
2404538	H	2007-02-27	1	29.8	32	-0.5	0.0008	9	5.9	7550	94.5	26.84	23	22.2	52	30	79	15.9	114	27.2	164	27.2	199	36.3	227	27.2	268	17.7	297	20.9
2404732	H	2007-03-11	1	32.9	25.6	-0.5	0.0021	9	3.6	7021	58.3	27.66	11	28.6	40	30	67	24.5	102	21.8	152	19.1	187	22.7	215	23.6	256	21.3	285	19.1
2398671	H	2007-02-27	1	31.8	31.7	-0.5	0.0007	9	2.3	8158	97.1	28.87	23	25.4	52	26.3	79	24.1	114	32.7	164	28.1	199	27.2	227	27.2	268	28.1	297	24.1
2398521	H	2007-03-12	1	35	31.3	-0.5	0.0018	9	5.2	7660	69.2	29.18	10	15.4	39	28.1	66	33.6	101	27.2	151	36.3	186	18.2	214	23.6	255	24.5	284	15.4
2404813	H	2007-02-26	1	35.9	28	-0.5	0.0004	9	4.9	9737	104.1	33.91	24	34	53	35.4	80	23.2	115	29.1	165	38.1	200	33.6	228	35.4	269	30	298	32.2
2398701	H	2007-03-12	1	38.7	30.1	-0.5	0.0007	9	3.7	9999	94.6	35.36	10	25.9	39	30	66	40.4	101	32.7	151	30.9	186	34	214	34.5	255	38.6	284	26.8
2404809	H	2007-02-26	1	38.3	36.6	-0.5	0.0004	9	7.1	10355	134.1	36.06	24	10.9	53	24.5	80	37.2	115	41.8	165	34.5	200	32.7	228	38.1	269	37.2	298	31.3
2398821	H	2007-03-12	1	31.8	30.5	-0.5	0.0013	9	3.4	7469	76.9	27.52	10	24.5	39	26.3	66	21.3	101	30.9	151	26.3	186	19.5	214	24.5	255	23.2	284	24.1
