# Supplementary material for: Quantifying inter-group variability in lactation curve shape and magnitude with the MilkBot® lactation model
Source: PeerJ. 2013 Mar 12;1:e54. doi: 10.7717/peerj.54 (PMC3628751; doi:10.7717/peerj.54)
Supplement: Supplemental Information 1 — Individual files as described in Table 1 [file peerj-01-54-s001.zip › Additional file 8.csv]

lactkey	Breed	CalveDate	Parity	Scale	Ramp	Offset	Decay	points	RMSE	M305	PeakDay	PeakMilk	dim1	milk1	dim2	milk2	dim3	milk3	dim4	milk4	dim5	milk5	dim6	milk6	dim7	milk7	dim8	milk8	dim9	milk9	dim10	milk10
2399854	H	2005-06-24	3	53.5	8.7	0	0.0033	10	5.5	10013	25.2	47.79	14	48.1	49	44.5	77	47.2	113	41.8	138	36.3	166	34.5	196	14.5	225	21.8	252	27.2	292	18.2
2399914	H	2005-06-24	2	56.5	24.3	-0.8	0.0025	10	4.2	11406	52	46.76	14	33.6	49	49	77	50.8	113	38.1	138	45.4	166	36.3	196	38.1	225	30.9	252	23.6	292	29.1
2399756	H	2005-06-24	3	54.4	30	0	0.0033	10	2.2	9630	51	41.64	14	35.4	49	40	77	40	113	40	138	34.5	166	29.1	196	30.9	225	27.2	252	21.8	292	16.3
2400483	H	2005-06-24	2	46.8	25.7	-0.8	0.0017	10	3.9	10483	62.4	40.16	14	27.2	49	43.6	77	40	113	34.5	138	36.3	166	29.1	196	36.3	225	36.3	252	34.5	292	25.4
2399784	H	2005-06-23	3	73.8	28.1	0	0.0031	10	4.6	13577	51.5	57.89	15	40.9	50	67.2	78	58.1	114	52.7	139	45.4	167	40	197	40	226	40	253	30.9	293	30
2400525	H	2005-06-24	2	42.1	23.8	-0.8	0.0026	10	3.4	8343	50	34.72	14	25.4	49	36.3	77	36.3	113	25.4	138	34.5	166	29.1	196	27.2	225	23.6	252	20	292	15.4
2400460	H	2005-06-22	2	50.2	19.1	-0.8	0.0027	10	4.5	9913	43.3	42.34	16	47.2	51	40	79	41.8	115	34.5	140	32.7	168	36.3	198	21.8	227	29.1	254	27.2	294	18.2
2398172	J	2005-06-25	6	27.9	23.7	0	0.0043	9	2.9	4420	39.9	21.3	13	16.3	48	21.8	76	23.6	112	16.3	137	16.3	165	14.5	195	10.9	224	5.4	251	4.5
2400291	H	2005-06-22	2	44.7	19.9	-0.8	0.0043	10	3	7169	35.8	35.26	16	31.8	51	36.3	79	38.1	115	29.1	140	21.8	168	18.2	198	20	227	16.3	254	12.7	294	9.1
2399371	H	2005-06-25	4	42.7	27.6	0	0.0033	10	2.5	7684	49.7	33.29	13	28.1	48	32.7	76	30.9	112	30.9	137	32.7	165	21.8	195	21.8	224	16.3	251	20	291	17.3
2399617	H	2005-06-22	4	50.2	19.4	0	0.0036	10	5.4	8878	39.8	40.78	16	33.6	51	49	79	34.5	115	29.1	140	29.1	168	29.1	198	32.7	227	11.8	254	21.8	294	19.1
2399863	H	2005-06-25	3	50	28.1	0	0.0043	9	3.1	7860	43.1	37.06	13	31.8	48	34.5	76	38.1	112	34.5	137	30.9	165	25.4	195	21.8	224	16.3	251	10.9
2397983	H	2005-06-22	2	45.8	24.6	-0.8	0.0036	10	4.7	7995	44.1	35.97	16	21.8	51	43.6	79	38.1	115	30.9	140	30.9	168	21.8	198	21.8	227	20	254	18.2	294	12.7
2400477	H	2005-06-25	2	58.5	21.6	-0.8	0.0023	10	5.9	12217	50.1	49.69	13	47.2	48	41.8	76	54.5	112	45.4	137	45.4	165	27.2	195	41.8	224	34.5	251	38.1	291	29.1
2400344	H	2005-06-20	2	58.5	26.4	-0.7	0.0018	10	3.7	13026	62.9	49.99	18	35.4	53	50.8	81	47.2	117	43.6	142	50.8	170	43.6	200	45.4	229	40	256	36.3	296	30.9
2400538	H	2005-06-26	2	44.1	24	-0.8	0.0031	10	5.8	8223	46.8	35.53	12	21.8	47	41.8	75	36.3	111	25.4	136	32.7	164	30	194	29.1	223	18.2	250	25.4	290	8.2
2398021	H	2005-06-20	3	63.6	34.6	0	0.0041	10	6.1	10146	48.5	45.84	18	37.2	53	47.2	81	43.6	117	41.8	142	38.1	170	30.9	200	23.6	229	38.1	256	20	296	7.3
2400591	J	2005-06-26	2	43.5	21.9	-0.8	0.004	9	3.6	7228	39.2	34.2	12	35.4	47	32.7	75	34.5	111	27.2	136	25.4	164	18.2	194	21.8	223	12.7	250	10.9
2399569	H	2005-06-19	4	57	25.6	0	0.0046	10	8.4	8685	39.9	42.46	19	35.4	54	47.2	82	45.4	118	32.7	143	20	171	30.9	201	38.1	230	9.1	257	14.5	297	3.6
2398033	H	2005-06-27	4	53.5	15.2	0	0.0033	9	3.7	9904	35.8	45.3	11	39	46	47.2	74	38.1	110	40	135	32.7	163	29.1	193	29.1	222	20	249	30.9
2400546	H	2005-06-18	2	57.9	25.1	-0.8	0.003	10	3.3	10938	48.8	46.63	20	38.1	55	45.4	83	47.2	119	41.8	144	43.6	172	38.1	202	29.1	231	29.1	258	25.4	298	19.1
2399441	J	2005-06-27	4	37.6	18.4	0	0.0043	9	4.2	6052	35.3	29.93	11	23.6	46	38.1	74	30.9	110	25.4	135	20	163	18.2	193	14.5	222	12.7	249	5.4
2400224	H	2005-06-18	2	43.4	20.9	-0.8	0.0013	10	4.1	10463	60.6	39.01	20	40.9	55	36.3	83	30.9	119	40	144	34.5	172	34.5	202	34.5	231	34.5	258	36.3	298	25.4
2399551	H	2005-06-27	4	55.6	26.3	0	0.0033	10	9.2	10034	48.5	43.68	11	21.8	46	54.5	74	49	110	40	135	41.8	163	12.7	193	32.7	222	29.1	249	29.1	289	17.3
2400828	H	2005-06-17	2	53.1	23.9	-0.8	0.0032	10	3.4	9779	46	42.66	21	38.1	56	40	84	40	120	41.8	145	32.7	173	30.9	203	32.7	232	25.4	259	21.8	299	13.6
2400531	H	2005-06-27	2	41.8	19.1	-0.8	0.0026	9	3.8	8429	44.3	35.49	11	35.4	46	43.6	74	30.9	110	29.1	135	29.1	163	29.1	193	25.4	222	20	249	21.8
2399230	H	2005-06-17	3	44.4	10.9	0	0.0047	9	7.8	6987	25.4	37.52	21	39	56	41.8	84	41.8	120	34.5	145	23.6	173	7.3	203	16.3	232	5.4	259	9.1
2400866	H	2005-06-27	2	42.9	20.1	-0.8	0.003	10	4.2	8156	42.9	35.56	11	34.5	46	38.1	74	29.1	110	30.9	135	20	163	30.9	193	29.1	222	23.6	249	20	289	16.3
2399189	H	2005-06-17	4	55.4	14.8	0	0.0035	10	2.6	9936	34.1	46.69	21	45.4	56	45.4	84	40	120	32.7	145	38.1	173	32.7	203	27.2	232	25.4	259	21.8	299	14.5
2399319	H	2005-06-28	2	53.7	24.2	-0.8	0.0025	10	3	10872	52	44.52	10	36.3	45	38.1	73	46.3	109	43.6	134	41.8	162	38.1	192	34.5	221	30.9	248	25.4	288	23.6
2398168	X	2005-06-17	5	49.6	15.1	-0	0.0023	10	2.4	10462	40.7	43.62	21	43.6	56	40	84	40	120	40	145	36.3	173	30.9	203	27.2	232	27.2	259	29.1	299	28.1
2399787	H	2005-06-28	3	53.1	30.1	0	0.0037	10	2	8915	48	39.86	10	30	45	40	73	38.1	109	38.1	134	34.5	162	29.1	192	25.4	221	21.8	248	20	288	14.5
2400718	J	2005-06-16	2	38.9	21.4	-0.8	0.0039	9	4.1	6511	38.9	30.73	22	40	57	25.4	85	27.2	121	21.8	146	21.8	174	18.2	204	18.2	233	12.7	260	16.3
2400239	H	2005-06-28	2	50.2	19.1	-0.8	0.0022	10	6.5	10702	47.4	43.41	10	48.1	45	32.7	73	43.6	109	40	134	41.8	162	29.1	192	32.7	221	27.2	248	34.5	288	20.9
2399926	H	2005-06-16	3	59.7	20.1	0	0.0034	9	4	10740	41.3	48.56	22	47.2	57	43.6	85	49	121	40	146	38.1	174	35.4	204	34.5	233	25.4	260	16.3
2398514	J	2005-06-29	3	31.2	35.9	0	0.0025	10	3.3	6097	64.4	24.28	9	18.2	44	18.2	72	20	108	23.6	133	25.4	161	20	191	25.4	220	16.3	247	14.5	287	13.6
2399469	J	2005-06-15	4	37.6	16.1	0	0.003	10	3.3	7244	38.6	32.02	23	36.3	58	32.7	86	30.9	122	30.9	147	25.4	175	21.8	205	21.8	234	16.3	261	18.2	301	9.1
2399023	X	2005-06-30	6	44.8	39.4	-0	0.0026	10	6.2	8625	66.3	34.25	8	9.1	43	29.1	71	34.5	107	36.3	132	25.4	160	32.7	190	29.1	219	29.1	246	25.4	286	20.9
2399729	H	2005-06-13	3	71	24.7	0	0.0046	10	3.6	10870	39.4	53.25	25	47.2	60	58.1	88	50.8	124	38.1	149	36.3	177	27.2	207	27.2	236	25.4	263	23.6	303	13.6
2399292	J	2005-07-01	2	42.6	22.8	-0.8	0.0019	9	4.2	9346	55.6	36.64	7	32.7	42	32.7	70	30.9	106	36.3	131	36.3	159	30	189	36.3	218	23.6	245	25.4
2400857	H	2005-06-12	2	40.1	22.6	-0.8	0.0028	10	3.2	7822	47.5	33.09	26	30.9	61	36.3	89	27.2	125	34.5	150	21.8	178	23.6	208	21.8	237	18.2	264	20	304	20
2400231	H	2005-07-02	2	54.1	23.3	-0.8	0.0031	10	2.3	10137	46.2	43.85	6	32.7	41	41.8	69	45.4	105	40	130	34.5	158	36.3	188	34.5	217	25.4	244	23.6	284	20.9
2399924	H	2005-06-11	3	44.4	8.8	0	0.0036	9	4.5	7975	24.5	39.34	27	43.6	62	36.3	90	38.1	126	34.5	151	29.1	179	21.8	209	21.8	238	12.7	265	10.9
2399795	H	2005-07-03	3	44.4	8.8	0	0.0033	10	4.9	8292	25.1	39.65	5	38.1	40	30.9	68	36.3	104	34.5	129	32.7	157	30.9	187	29.1	216	20	243	18.2	283	10
2399415	H	2005-06-11	4	51.6	17.1	0	0.0022	10	6.6	11017	44.9	45.03	27	41.8	62	54.5	90	45.4	126	29.1	151	26.8	179	30.9	209	36.3	238	34.5	265	37.2	305	25.4
2400519	H	2005-07-03	2	26.7	22.8	-0.8	0.0014	9	4.2	6360	63.2	23.77	5	6.4	40	29.1	68	25.4	104	20	129	25.4	157	23.6	187	20	216	18.2	243	18.2
2399185	H	2005-06-11	4	53.5	39.3	0	0.002	10	7.2	11264	76.3	42.73	27	24.5	62	43.6	90	54.5	126	45.4	151	45.4	179	36.3	209	34.5	238	36.3	265	27.2	305	19.1
2400818	H	2005-07-03	2	41.8	22.1	-0.7	0.0015	10	4.3	9702	59.3	36.86	5	18.2	40	41.8	68	40	104	36.3	129	31.8	157	29.1	187	27.2	216	36.3	243	25.4	283	29.1
2400841	H	2005-06-10	2	42.7	22.2	-0.8	0.0015	9	10.1	10008	60.2	37.83	28	38.1	63	36.3	91	30.9	127	36.3	152	36.3	180	36.3	210	59.9	239	25.4	266	30.9
2398358	X	2005-07-04	5	44.8	39.3	-0	0.0014	9	6.6	10297	89.3	37.6	39	16.3	67	32.7	103	36.3	128	40	156	39	186	34.5	215	34.5	242	34.5	282	27.2
