# Supplementary material for: Quantifying inter-group variability in lactation curve shape and magnitude with the MilkBot® lactation model
Source: PeerJ. 2013 Mar 12;1:e54. doi: 10.7717/peerj.54 (PMC3628751; doi:10.7717/peerj.54)
Supplement: Supplemental Information 1 — Individual files as described in Table 1 [file peerj-01-54-s001.zip › Additional file 9.csv]

lactkey	Breed	CalveDate	Parity	Scale	Ramp	Offset	Decay	points	RMSE	M305	PeakDay	PeakMilk	dim1	milk1	dim2	milk2	dim3	milk3	dim4	milk4	dim5	milk5	dim6	milk6	dim7	milk7	dim8	milk8	dim9	milk9	dim10	milk10
2515099	H	2006-09-01	1	39.1	25.8	-0.5	0.0011	10	4.8	9609	74.2	35	28	36.3	49	34.5	77	32.2	105	33.1	140	32.7	168	35	197	31.8	225	31.8	259	18.6	288	37.2
2515115	H	2006-09-03	1	29.8	25.4	-0.5	0.0017	10	3.2	6710	62.5	25.68	26	27.7	47	30	75	18.6	103	25	138	25.4	166	22.2	195	20.4	223	18.2	257	22.2	286	18.2
2515080	H	2006-08-29	1	36.6	28.8	-0.5	0.001	10	3.2	9069	81.9	32.72	31	32.2	52	35.4	80	25.9	108	31.3	143	31.8	171	27.2	200	34	228	29.1	262	29.5	291	26.3
2514580	H	2006-09-16	1	25.2	30.5	-0.5	0.0016	10	1.5	5755	72.8	21.53	29	19.1	62	23.6	92	20.9	119	17.7	147	21.3	179	20.9	211	16.8	246	16.8	274	16.3	302	16.3
2515070	H	2006-08-28	1	33.9	36.4	-0.5	0.0004	10	5.3	9075	126.9	31.66	32	26.3	53	38.1	81	19.5	109	27.2	144	34	172	28.1	201	27.7	229	33.6	263	35	292	30.4
2514421	H	2006-10-01	1	38.3	29.3	-0.5	0.0019	10	1.7	8366	66	32.11	29	30.9	62	33.6	92	31.3	119	26.3	147	30.4	179	28.1	211	24.5	246	24.1	274	22.2	302	23.6
2515109	H	2006-08-27	1	30.6	29.8	-0.5	0.0024	10	2.1	6182	59.4	24.77	33	25.4	54	25.9	82	21.3	110	22.2	145	22.2	173	21.3	202	20	230	17.7	264	18.2	293	10.4
2515088	H	2006-10-10	1	33.8	25.3	-0.5	0.0019	10	4.4	7373	59.5	28.72	10	29.5	38	27.2	66	29.5	101	25.9	129	17.3	158	27.2	186	28.1	220	25.9	249	21.3	282	16.3
2515094	H	2006-08-18	1	38.3	26.5	-0.5	0.0013	11	4.2	9132	71.4	33.73	7	30.4	42	38.1	63	27.2	91	32.2	119	28.1	154	35.9	182	29.5	211	33.1	239	26.3	273	30	302	23.6
2515111	H	2006-10-16	1	45.6	30.8	-0.5	0.0008	9	4.7	11578	91.8	41.21	32	37.7	60	40.4	95	40.9	123	34.5	152	40.4	180	40.9	214	48.6	243	37.7	276	29.5
2515096	H	2006-08-15	1	37.5	32.2	-0.5	0.0002	11	3.8	10544	148.9	36.47	10	26.8	45	32.7	66	30	94	34.5	122	38.6	157	35.9	185	30.4	214	43.1	242	38.1	276	39	305	31.3
2515137	H	2006-10-16	1	44	36.7	-0.5	0.0008	9	3.7	11085	104	39.28	32	30.4	60	29.5	95	38.6	123	37.2	152	40	180	41.3	214	33.1	243	38.1	276	33.1
2515078	H	2006-08-13	1	35.3	29.5	-0.5	0.0009	10	3.5	8869	86.5	31.76	12	26.8	47	32.7	68	30	96	25	124	30	159	35	187	30	216	30	244	23.6	278	30.9
2515108	H	2006-10-20	1	45.6	32.3	-0.5	0.0007	10	4.3	11700	98.4	41.39	28	35.9	56	38.1	91	40.4	119	40.4	148	40	176	40.9	210	40	239	49.5	272	34.5	302	30
2515083	H	2006-07-22	1	29.1	36.3	-0.5	0.0006	11	1.3	7644	116.9	26.78	6	16.3	34	20	69	26.3	90	25.4	118	27.2	146	26.3	181	26.8	209	28.1	238	26.3	266	24.5	300	24.5
2515085	H	2006-10-21	1	38.9	34.6	-0.5	0.0006	10	5.2	10195	111.6	35.76	27	23.6	55	33.1	90	36.3	118	35.4	147	40.4	175	45.9	209	29.5	238	38.6	271	27.2	301	29.5
2515041	H	2006-06-22	1	32.5	29.8	-0.5	0.0008	10	3.2	8286	90.1	29.49	36	26.3	64	32.7	99	25.4	120	35.4	148	25	176	24.5	211	26.3	239	29.1	268	27.2	296	25.9
2515143	H	2006-10-21	1	41.4	33.2	-0.5	0.0013	10	4.6	9702	81.7	35.56	27	31.3	55	30	90	36.3	118	37.2	147	30	175	39	209	39.5	238	32.2	271	24.1	301	21.8
2515074	H	2006-06-13	1	34.5	28.3	-0.5	0.0011	11	3.6	8496	80.1	30.75	10	21.8	45	32.7	73	33.1	108	28.1	129	30.9	157	21.8	185	30.9	220	21.3	248	26.8	277	29.5	305	27.7
2515140	H	2006-10-22	1	25	32.3	-0.5	0.0012	10	3	6001	83.5	21.82	26	13.2	54	23.6	89	24.1	117	18.6	146	25	174	20	208	22.2	237	20	270	16.8	300	14.1
2515059	H	2006-06-04	1	35.8	29.6	-0.5	0.0003	10	3.9	9864	117.2	34.19	19	31.8	54	30.4	82	30.4	117	33.6	138	27.2	166	40.9	194	32.2	229	34	257	35.4	286	31.8
2515135	H	2006-10-24	1	34.7	31.6	-0.5	0.0008	10	3	8855	95	31.42	24	25	52	30	87	32.7	115	31.8	144	24.5	172	33.6	206	30	235	31.3	268	30.9	298	23.2
2515063	H	2006-06-04	1	32.2	25.6	-0.5	0.002	10	2.5	6914	58.8	27.14	19	25.9	54	31.3	82	28.6	117	22.7	138	20.9	166	19.1	194	22.7	229	21.3	257	20	286	19.1
2515073	H	2006-10-26	1	38.3	36.7	-0.5	0.0007	10	3.6	9756	107.6	34.45	22	24.1	50	28.6	85	26.3	113	33.1	142	38.6	170	34.5	204	36.3	233	33.6	266	32.7	296	28.6
2515032	H	2006-06-03	1	41.8	30.3	-0.5	0.0019	10	2.1	9002	65.9	34.71	20	28.1	55	37.2	83	34.5	118	34.5	139	32.7	167	26.3	195	30.4	230	25.9	258	22.7	287	25.9
2515147	H	2006-11-02	1	38.3	36.7	-0.5	0.0011	10	4.3	9203	92.7	33.16	15	19.1	43	21.8	78	32.2	106	31.3	135	34	163	35	197	35	226	31.8	259	28.1	289	22.7
2515068	H	2006-06-02	1	39.5	25.5	-0.5	0.0022	10	4.5	8224	56.1	32.9	21	33.1	56	31.8	84	34.5	119	31.8	140	31.3	168	25.4	196	13.2	231	24.5	259	23.6	288	25
2515126	H	2006-11-03	1	38.5	33.4	-0.5	0.0005	10	5.7	10187	111.2	35.66	14	22.2	42	30.4	77	35.4	105	36.8	134	35.9	162	31.8	196	45.4	225	42.7	258	25.4	288	26.8
2515038	H	2006-05-30	1	44.8	31	-0.5	0.0022	10	6.1	9238	62.8	36.4	24	32.2	59	35.4	87	34	122	33.1	143	37.2	171	29.5	199	32.2	234	30	262	31.3	291	6.8
2515145	H	2006-11-05	1	35	31.6	-0.5	0.0001	10	1.6	9914	157.3	34.26	12	22.7	40	30.4	75	34	103	30.9	132	34.5	160	33.1	194	36.3	223	32.7	256	34	286	36.3
2514186	H	2006-05-30	1	21.3	32.1	-0.5	0.0008	10	2.5	5423	96.2	19.23	26	11.3	59	21.3	89	19.5	116	15.9	144	22.7	176	20.9	208	18.2	243	17.3	271	15.9	299	15.9
2514918	H	2006-11-08	1	37.8	32.7	-0.5	0.0006	10	6.1	9828	103.5	34.6	9	9.5	37	32.2	72	37.7	100	39	129	35.9	157	40.9	191	33.6	220	23.6	253	29.5	283	33.6
2515051	H	2006-05-28	1	38.3	24.8	-0.5	0.0011	10	3.5	9416	71.9	34.38	26	35.9	61	37.2	89	35	124	26.8	145	31.8	173	30	201	34	236	31.3	264	25	293	31.3
2514925	H	2006-11-08	1	36.3	32.6	-0.5	0.001	10	3.7	9008	91	32.26	9	22.2	37	31.8	72	23.6	100	31.8	129	35	157	34.5	191	33.6	220	32.2	253	25.9	283	24.1
2515065	H	2006-05-27	1	38.3	27.4	-0.5	0.0017	10	2.9	8553	65.2	32.64	27	34.5	62	33.1	90	27.7	125	29.1	146	30	174	25.9	202	23.6	237	29.1	265	26.8	294	23.2
2515127	H	2006-11-08	1	38.3	34.3	-0.5	0.0011	10	9.3	9220	88.5	33.33	9	9.1	37	32.2	72	35	100	29.5	129	40.4	157	32.7	191	45.4	220	37.2	253	25.4	283	10.4
2515076	H	2006-05-25	1	44.2	32.3	-0.5	0.0011	10	5.3	10734	85.8	38.81	29	31.3	64	44	92	31.3	127	34.5	148	37.2	176	46.8	204	41.3	239	31.3	267	30	296	28.1
2514910	H	2006-11-09	1	38.3	28.8	-0.5	0.0012	10	1.7	9229	77.4	33.72	8	24.1	36	35	71	33.1	99	30.4	128	31.3	156	31.3	190	30.4	219	28.6	252	30	282	28.6
2514685	H	2006-05-22	1	32.5	24.8	-0.5	0.0011	10	3	8005	71.9	29.23	32	34.5	67	31.8	95	30.9	130	25.9	151	23.6	179	26.8	207	27.2	242	25	270	24.5	299	21.3
2515134	H	2006-11-09	1	18.3	32.7	-0.5	-0.0004	9	3.5	5643	0	9.31	8	4.1	36	14.5	71	20	99	15.9	128	21.8	156	24.1	190	18.2	219	22.7	252	17.7
2515004	H	2006-05-13	1	38.3	24.8	-0.5	0.0017	10	4.8	8664	62.1	33.1	13	35	41	39	76	24.1	104	28.1	139	30.9	160	26.3	188	29.1	216	28.6	251	27.7	279	25.9
2515151	H	2006-11-10	1	28.5	33.6	-0.5	0.0013	10	6.4	6685	82.2	24.49	7	10	35	12.7	70	35.9	98	24.1	127	25	155	27.7	189	28.1	218	20.9	251	19.1	281	11.3
2515028	H	2006-05-13	1	48.5	30.4	-0.5	0.0011	10	8.2	11803	82.3	42.8	13	35	41	44.5	76	35	104	31.8	139	51.3	160	55.8	188	27.7	216	38.6	251	36.8	279	34.5
2515157	H	2006-11-11	1	29.2	31.3	-0.5	0.0008	10	3.2	7445	94	26.44	6	10.4	34	22.7	69	31.3	97	27.2	126	24.1	154	25.9	188	28.6	217	25	250	24.1	280	20
2515013	H	2006-05-11	1	44	24.8	-0.5	0.0011	10	6.3	10826	71.9	39.53	15	35.9	43	44.5	78	39.5	106	32.2	141	38.1	162	50.4	190	29.5	218	32.7	253	25	281	33.1
2515053	H	2006-11-11	1	31.7	31.3	-0.5	0.0004	10	4.6	8639	118.1	30.02	6	10.9	34	25.9	69	33.1	97	28.6	126	35.4	154	31.8	188	28.6	217	20	250	32.7	280	29.5
2515009	H	2006-05-11	1	43.7	24.8	-0.5	0.0021	10	6.2	9372	57.3	36.98	15	30	43	53.1	78	33.6	106	30.4	141	29.1	162	35.9	190	26.8	218	23.6	253	30.4	281	24.5
2515091	H	2006-11-12	1	34.1	27.7	-0.5	0.0009	10	5.7	8632	83.5	30.9	5	21.8	33	30.9	68	39.5	96	16.3	125	27.7	153	28.6	187	30	216	31.8	249	27.7	279	28.6
2515011	H	2006-05-04	1	37	30.7	-0.5	0.0015	10	2.5	8482	73.8	31.62	22	25.9	50	32.7	85	33.6	113	29.5	148	24.1	169	31.8	197	29.5	225	24.5	260	24.5	288	25.9
2515149	H	2006-11-12	1	38.3	24.8	-0.5	0.0007	10	6.2	9974	82.1	35.4	5	20.9	33	45.4	68	35	96	34	125	34	153	23.2	187	34.5	216	30.9	249	39.5	279	25.9
